# Supplementary material for: Nonspecific membrane bilayer perturbations by ivermectin underlie SARS-CoV-2 in vitro activity
Source: bioRxiv. 2023 Oct 24:2023.10.23.563088. Preprint. [Version 1] doi: 10.1101/2023.10.23.563088 (PMC10634736; doi:10.1101/2023.10.23.563088)
Supplement: Supplement 2 [file media-2.xlsx]

## Sheet: Fig 1A
	Figure 1A
	data for SARS-CoV-2 FLuc assay are five experimental replicates; data expressed as percent change relative to DMSO control, with 0% being no effect, and -100% being complete anti-viral activity
	data for cell viability assay are four experimental replicates performed with duplicate technical replicates each; data expressed as percent change relative to DMSO control, with 0% being no toxicity, and -100% being complete toxicity/no viability
	* denotes outlier
		ivermectin, 1a; viral burden (%)					ivermectin, 1a; cell viability (%)
	log [compound], M	replicate 1	replicate 2	replicate 3	replicate 4	replicate 5	replicate 1	replicate 2	replicate 3	replicate 4	replicate 5	replicate 6	replicate 7	replicate 8
	-8.77121	23.106	-30.244	22.835	35.451	30.712	52.485	37.067	21.717	-1.038	-12.602	11.166	27.804	3.612
	-8.29409	27.049	18.159	24.904	38.423	30.528	18.061	10.3	11.709	-19.078	8.633	-2.471	5.241	-10.279
	-7.81697	22.018	-1.944	52.326	36.299	44.505	40.61	33.672	24.799	-2.142	19.607	-70.684	23.254	9.274
	-7.33985	-1.082	19.686	23.043	33.51	49.38	25.53	1.06	-20.534	-17.129	10.055	0.895	24.643	5.175
	-6.86273	27.212	14.225	14.255	33.184	52.576	17.659	34.933	25.717	-2.378	-64.747	14.841	16.374	27.109
	-6.38561	4.263	21.419	-1.786	25.564	46.685	18.302	3.55	3.862	-22.54	14.665	-7.504	17.684	0.862
	-5.90849	-50.8	-7.799	20.074	-1.144	9.988	6.64	37.468	23.723	5.568	7.08	13.835	20.224	15.406
	-5.43136	11.784	35.124	-5.002	15.065	25.553	-10.136	8.851	-4.291	-19.354	-9.922	-7.361	-1.858	-4.612
	-4.95424	-97.673	-96.379	-98.808	-99.06	-98.683	-93.741	-94.278	-84.34	-91.31	-41.717	-30.704	-94.726	-91.316
	-4.47712	-102.368	-101.7	-101.954	-102.002	-100.539	-99.894	-99.558	-99.773	-99.704	-48.687	-45.755	-99.806	-99.613
	-4	-102.216	-101.082	-101.935	-101.675	-100.77	-99.768	-99.708	-99.665	-99.662	-89.419	-89.932	-99.55	-99.747
	pIC50/pCC50	5.25	5.027	5.306	5.255	5.257	5.313	5.238	5.199	5.206	4.605	low fit quality	5.273	5.211
		ivermectin, 1b; viral burden (%)					ivermectin, 1b; cell viability (%)
	log [compound], M	replicate 1	replicate 2	replicate 3	replicate 4	replicate 5	replicate 1	replicate 2	replicate 3	replicate 4	replicate 5	replicate 6	replicate 7	replicate 8
	-8.77121	13.796	-12.604	18.214	-16.403	-19.723	23.03	-41.007	-14.647	-54.085	-5.829	-20.51	4.389	-41.972
	-8.29409	38.493	-11.602	-22.083	18.772	20.031	56.814	1.258	-16.144	-25.933	5.437	-14.802	16.778	-16.647
	-7.81697	-6.672	-1.438	-13.117	-14.718	0.631	44.164	20.183	2.546	-21.995	23.267	-1.643	-1.09	-22.649
	-7.33985	10.829	-1.063	-12.84	0.204	-11.637	10.03	5.225	17.245	-33.668	18.832	7.997	11.423	0.186
	-6.86273	1.174	-21.991	1.41	-28.342	0.2	42.015	-28.818	4.591	-21.835	10.039	3.448	13.421	-23.097
	-6.38561	-8.756	24.988	-17.62	-3.064	-2.01	43.439	3.402	1.821	-39.774	-1.363	-4.712	23.593	-25.97
	-5.90849	-15.128	1.878	6.705	-4.31	-12.884	30.585	8.908	-2.291	-21.485	22.057	1.888	10.427	-12.633
	-5.43136	-8.034	20.23	-9.733	-0.276	0.685	25.723	1.21	7.807	-44.554	-17.623	-8.612	9.929	-11.376
	-4.95424	-100.142	-93.326	-100.351	-98.846	-99.153	-19.085	-37.637	-30.564	-49.976	-31.241	-38.129	-6.324	-47.081
	-4.47712	-101.718	-100.286	-101.677	-101.307	-100.424	-98.356	-99.537	-99.611	-99.659	-47.501	-50.545	-98.938	-99.626
	-4	-102.043	-100.248	-102.004	-101.798	-101.486	-99.481	-99.541	-99.583	-99.533	-85.114	-81.54	-99.643	-99.39
	pIC50/pCC50	5.268	4.998	5.228	5.053	5.022	4.905	4.937	4.92	4.847	4.671	4.544	4.827	4.929
		ivermectin, 1c; viral burden (%)					ivermectin, 1c; cell viability (%)
	log [compound], M	replicate 1	replicate 2	replicate 3	replicate 4	replicate 5	replicate 1	replicate 2	replicate 3	replicate 4	replicate 5	replicate 6	replicate 7	replicate 8
	-9.16915	51.573	7.808	37.006	12.328	43.704	22.53	-21.019	-2.242	-13.455	-1.412	-37.933	-0.056	0.897
	-8.69203	50.658	33.878	0.302	33.327	33.308	-0.258	-3.538	-22.637	-21	-6.21	-7.803	-4.734	-11.968
	-8.21491	20.22	-18.112	-12.652	37.984	24.782	8.421	3.052	1.467	-27.463	-2.735	-29.664	24.572	4.275
	-7.73779	52.376	-27.386	-11.524	-0.838	45.314	5.672	-20.896	-25.443	-19.705	-0.18	-9.425	-1.043	-22.887
	-7.26067	32.1	11.574	4.112	8.304	33.454	19.208	-9.727	3.913	-30.403	4.618	-26.587	10.599	-14.145
	-6.78355	11.449	-20.511	4.755	19.732	60.169	15.608	-19.905	-4.98	-37.701	-0.346	-26.058	-6.178	-25.702
	-6.30643	9.64	-22.553	29.911	8.967	30.774	24.025	2.461	7.914	-22.652	0.711	-14.842	0.802	9.307
	-5.8293	42.141	-14.665	-11.781	-8.395	27.077	2.981	-8.262	-6.417	-33.859	-1.086	-19.466	-14.321	-10.768
	-5.35218	31.612	10.899	2.172	-12.093	-23.982	4.711	-14.468	-12.551	-25.751	-14.058	-32.064	-4.298	-24.8
	-4.87506	-103.598	-102.684	-103.102	-103.411	-101.802	-56.838	-61.186	-63.094	-72.475	-35.879	-54.243	-46.585	-83.766
	-4.39794	-101.931	-102.056	-102.271	-101.195	-102.002	-99.389	-99.42	-98.713	-98.678	-69.27	-69.07	-99.158	-99.436
	pIC50/pCC50	5.23	low fit quality	5.23	5.245	5.316	4.949	4.915	4.943	4.921	4.675	4.644	4.863	5.113
		remdesivir, 16; viral burden (%)					remdesivir, 16; cell viability (%)
	log [compound], M	replicate 1	replicate 2	replicate 3	replicate 4	replicate 5	replicate 1	replicate 2	replicate 3	replicate 4	replicate 5	replicate 6	replicate 7	replicate 8
	-9.16915	-15.9	36.145	7.892	-17.567	-3.827	24.108	-24.605	6.813	-30.784	2.443	-19.268	20.801	-38.683
	-8.69203	37.324	8.726	-12.345	-11.133	-7.886	27.061	-4.59	-10.666	-28.202	2.931	-20.709	-3.082	-20.943
	-8.21491	-5.93	24.117	21.361	-6.24	13.346	23.176	-5.782	-1.314	-35.528	-3.959	-30.078	20.973	-6.988
	-7.73779	16.5	-8.988	-5.28	12.9	10.682	15.649	-4.157	2.291	-46.874	5.198	-23.959	5.406	-29.311
	-7.26067	5.249	10.609	23.409	13.298	-9.188	42.999	-3.48	-8.668	-18.995	-3.103	-27.825	27.224	-11.092
	-6.78355	19.976	28.735	8.496	22.827	8.14	8.785	-4.776	7.853	-44.035	5.525	-15.124	10.09	-21.126
	-6.30643	9.304	38.984	27.14	30.181	31.313	23.613	-7.205	11.075	-32.182	8.699	-14.922	23.379	-7.016
	-5.8293	-97.378	-95.246	-97.155	-94.658	-97.667	17.661	-4.436	4.977	-23.431	7.051	-11.072	3.712	-19.397
	-5.35218	-101.992	-101.326	-102.113	-101.889	-100.801	25.441	2.361	10.728	-15.196	-1.993	-15.252	13.245	-9.735
	-4.87506	-102.033	-101.944	-102.261	-102.175	-101.194	25.542	0.046	6.412	-29.509	5.674	-9.886	8.771	-15.389
	-4.39794	-99.319	-98.468	-100.599	-99.929	-100.185	16.647	-0.02	-3.099	-36.037	-13.69	-23.681	9.207	-21.838
	pIC50/pCC50	5.997	5.904	5.905	5.907	5.908	not calculated	not calculated	not calculated	not calculated	not calculated	not calculated	not calculated	not calculated

## Sheet: Fig 1C
	Figure 1C
	pIC50 values for SARS-CoV-2 FLuc assay and C. elegans assay; FLuc assay pIC50 values are each calculated from five experimental replicates with exceptions noted; C. elegans assay pIC50 values are each calculated from five replicates with exceptions noted
	data for SARS-CoV-2 FLuc assay are five experimental replicates; data expressed as percent change relative to DMSO control, with 0% being no effect, and -100% being complete anti-viral activity
	data for C. elegans assay are from one to five biological replicates performed across two experiments; data expressed as percent change relative to DMSO control, with 0% being no effect, and levamisole HCl positive control, with -100% being complete anthelmintic activity
	* denotes outlier
		SARS-CoV-2 FLuc			C. elegans
	compound	mean (pIC50)	SD	n	mean (pIC50)	SD	n
	ivermectin, 1a	5.219	0.109697	5	8.2	0.19	5
	ivermectin, 1b	5.1138	0.124853	5	8.42		1
	ivermectin, 1c	5.25525	0.041113	5	8.15	0.29	3
	2	5.177	0.130133	5	9.92	0.9	5
	3	5.01825	0.0115578	4	8.25	0.2	5
	4	5.321	0.159322	5	9.22	0.58	5
	5	5.0188	0.0840904	5	8.57	1.02	5
	6	5.3042	0.14892	5	8.24	0.5	5
	7	5.0908	0.17243	5	7.27	0.17	5
	8	5.2522	0.136074	5	8.33	0.21	5
	9	5.4342	0.17178	5	8		1
	10	4.9938	0.0762247	5	9.38	0.46	5
	11	5.1652	0.111583	5	6.84	0.23	5
	12	5.0375	0.171987	4	7.13	0.76	5
	13	5.1652	0.111583	5	8.72	0.43	5
	14	4.99	0.12	5
	15	5.11	0.033665	4
	remdesivir, 16	5.9242	0.040727	5
	levamisole				6.01	0.3	3
		ivermectin, 1a; activty (%)
		experiment 1 (11-pt)				experiment 2 (22-pt)
	log [compound], M	replicate 1	replicate 2	replicate 3	replicate 4	replicate 1
	-4.38021					-100.61
	-4.68124					-100.62
	-4.98227					-100.6
	-5.2833					-99.3
	-5.58433					-99.91
	-5.88536					-100.45
	-6.18639					-100.53
	-6.48742					-100.22
	-6.78845					-100.52
	-7.08948					-100.61
	-7.39051					-99.85
	-7.69154					-99.69
	-7.99257					-96.6
	-8.2936					17.81
	-8.59463					32.82
	-8.89566					-74.93
	-9.19669					-9.95
	-9.49772					-62.59
	-9.79875					-18.79
	-10.0998					-18.79
	-10.4008					22.74
	-10.7018					4.44
	-6.37986	-100.43	-100.66	-99.56	-99.94
	-6.85699	-101.02	-100.14	-99.73	-98.77
	-7.33411	-97.26	-99.4	-100.38	-98.81
	-7.81123	-99.64	-100.55	-98.33	-100.81
	-8.28835	-49.4	-90.96	-26.9	-8.98
	-8.76547	-5.67	-10.21	-2.11	-5.44
	-9.24259	1.47	37.41	-9.19	-2.11
	-9.71971	29.83	-70.83	-20.65	-37.11
	-10.1968	-14.54	-32.08	-67.94	-22.73
	-10.674	30.7	-18.01	20.18	18.1
	-11.1511	-95.09*	22.69	27.89	-51.06
	pIC50	8.35	8.44	8.15	8	8.05
		ivermectin, 1b; activty (%)
		experiment 1 (11-pt)				experiment 2 (22-pt)
	log [compound], M	replicate 1	replicate 2	replicate 3	replicate 4	replicate 1
	-3.98227					-99.79
	-4.2833					-100.5
	-4.58433					-100.47
	-4.88536					-100.04
	-5.18639					-100.72
	-5.48742					-100.64
	-5.78845					-100.29
	-6.08948					-100.7
	-6.39051					-100.07
	-6.69154					-100.49
	-6.99257					-99.76
	-7.2936					-100.15
	-7.59463					-98.49
	-7.89566					-98.51
	-8.19669					-98.93
	-8.49772					-41.82
	-8.79875					-18.38
	-9.09978					-18.18
	-9.40081					-16.53
	-9.70184					-69.99
	-10.0029					-39.56
	-10.3039					44.75
	pIC50					8.42
		ivermectin, 1c; activty (%)
		experiment 1 (11-pt)				experiment 2 (22-pt)
	log [compound], M	replicate 1	replicate 2	replicate 3	replicate 4	replicate 1
	-4.38021					-100.42
	-4.68124					-100.2
	-4.98227					-100.19
	-5.2833					-100.67
	-5.58433					-100.34
	-5.88536					-100.29
	-6.18639					-100.2
	-6.48742					-100.2
	-6.78845					-100.75
	-7.08948					-100.71
	-7.39051					-99.49
	-7.69154					-100.1
	-7.99257					-98.6
	-8.2936					-12.42
	-8.59463					-23.11
	-8.89566					-22.5
	-9.19669					-81.67
	-9.49772					26.44
	-9.79875					-3.58
	-10.0998					-27.64
	-10.4008					-8.31
	-10.7018					-38.33
	-6.38021	-99.12	-101.81
	-6.85733	-100.71	-102.56
	-7.33445	-100.8	-95.83
	-7.81157	-100.25	-96.29
	-8.28869	-99.48	-15.07
	-8.76581	-48.79	-33.95
	-9.24294	-48.48	-49.75
	-9.72006	-47.87	-72.86
	-10.1972	-55.21	-76.33
	-10.6743	-62.55	16.9*
	-11.1514	-74.36*	-81.72*
	pIC50	8.46	7.87			8.11
		ivermectin B1b, 2; activty (%)
		experiment 1 (11-pt)				experiment 2 (22-pt)
	log [compound], M	replicate 1	replicate 2	replicate 3	replicate 4	replicate 1
	-3.98227					-100.26
	-4.2833					-100.19
	-4.58433					-100.22
	-4.88536					-100.05
	-5.18639					-100.69
	-5.48742					-100.22
	-5.78845					-100.52
	-6.08948					-100.52
	-6.39051					-99.54
	-6.69154					-100.31
	-6.99257					-100.54
	-7.2936					-100.47
	-7.59463					-98.86
	-7.89566					-96.03
	-8.19669					-99.85
	-8.49772					-86.73
	-8.79875					-45.94
	-9.09978					-67.73
	-9.40081					-37.71
	-9.70184					-50.05
	-10.0029					-68.56
	-10.3039					6.36*
	-6.37986	-103.1	-102.78	-101.95	-101.34
	-6.85699	-102.2	-102.34	-101.85	-103.86
	-7.33411	-101.35	-101.65	-102.38	-98.45
	-7.81123	-100.95	-101.2	-101.59	-98.02
	-8.28835	-101.23	-99.57	-102.28	-99.91
	-8.76547	-103.11	-101.5	-102.14	-101.75
	-9.24259	-99.67	-98.29	-100.06	-101.26
	-9.71971	-98.78	-90.18	-79.46	-100.87
	-10.1968	-66.23	-79.69	-15.2	-96.1
	-10.674	-48.48	-85.5	-26.3	-79.95
	-11.1511	-79.44	-52.15	-17.86	-79.45
	pIC50	9.92	11	9.82	10.33	8.54
		ivermectin B1a aglycone, 3; activty (%)
		experiment 1 (11-pt)				experiment 2 (22-pt)
	log [compound], M	replicate 1	replicate 2	replicate 3	replicate 4	replicate 1
	-3.98227					-99.13
	-4.2833					-99.39
	-4.58433					-100.42
	-4.88536					-100.34
	-5.18639					-100.37
	-5.48742					-100.5
	-5.78845					-100.4
	-6.08948					-100.29
	-6.39051					-100.64
	-6.69154					-100.5
	-6.99257					-99.96
	-7.2936					-99.55
	-7.59463					-97.73
	-7.89566					-88.11
	-8.19669					-94.5
	-8.49772					-57.25
	-8.79875					-69.99
	-9.09978					-57.66
	-9.40081					-66.29
	-9.70184					-81.82
	-10.0029					-74.52
	-10.3039					-63.83
	-6.37986	-100.85	-101.8	-101.58	-101.8
	-6.85699	-100.71	-101.88	-98.56	-101.3
	-7.33411	-99.05	-99.96	-100.4	-99.37
	-7.81123	-91.89	-89.25	-91.19	-94.5
	-8.28835	-26.45	-75.16	-42.52	-29.82
	-8.76547	-60.65	-13.03	-35.44	3.52
	-9.24259	-10.21	5.15	7.89	-6.69
	-9.71971	-62.17	-4.8	-31.27	26.22
	-10.1968	-66.06	3.64	-21.69	5.6
	-10.674	-7.83	10.35	9.35	-29.19
	-11.1511	-2.64	-81.15*	34.14	-75.23*
	pIC50	7.97	8.48	8.39	8.18	8.21
		ivermectin B1a monosaccharide, 4; activty (%)
		experiment 1 (11-pt)				experiment 2 (22-pt)
	log [compound], M	replicate 1	replicate 2	replicate 3	replicate 4	replicate 1
	-3.98227					-99.96
	-4.2833					-100.01
	-4.58433					-99.84
	-4.88536					-100.74
	-5.18639					-99.38
	-5.48742					-100.74
	-5.78845					-100.22
	-6.08948					-100.62
	-6.39051					-100.46
	-6.69154					-100.65
	-6.99257					-100.49
	-7.2936					-100.3
	-7.59463					-98.21
	-7.89566					-83.03
	-8.19669					-79.66
	-8.49772					-23.93
	-8.79875					4.85
	-9.09978					-40.59
	-9.40081					-33.19
	-9.70184					-34.63
	-10.0029					18.42
	-10.3039					21.72
	-6.37986	-101.49	-103.74	-102.24	-103.27
	-6.85699	-100.8	-103.34	-101.51	-102.8
	-7.33411	-99.7	-100.68	-102.8	-102.18
	-7.81123	-102.36	-102.87	-102.15	-102.59
	-8.28835	-102.74	-103.26	-101.3	-102.56
	-8.76547	-99.88	-102.97	-99.65	-103.44
	-9.24259	-82.84	-100.34	-30.16	-100.06
	-9.71971	-67.45	-57.66	-31.85	-88.85
	-10.1968	-60.72	-42.36	-34.5	-75.71
	-10.674	-68.67	-49.4	-23.16	-68.43
	-11.1511	-42.67	-71.73*	-11.34	-74.67
	pIC50	9.44	9.57	9.03	9.76	8.3
		2,3-dehydro-3,4-dihydro ivermectin, 5; activty (%)
		experiment 1 (11-pt)				experiment 2 (22-pt)
	log [compound], M	replicate 1	replicate 2	replicate 3	replicate 4	replicate 1
	-3.98227					-100.57
	-4.2833					-100.56
	-4.58433					-100.29
	-4.88536					-100.75
	-5.18639					-100.6
	-5.48742					-100.8
	-5.78845					-100.46
	-6.08948					-100.1
	-6.39051					-99.22
	-6.69154					-99.67
	-6.99257					-41
	-7.2936					-88.07
	-7.59463					-71.43
	-7.89566					-34.22
	-8.19669					-24.76
	-8.49772					-35.45
	-8.79875					13.08
	-9.09978					-70.61
	-9.40081					-70.61
	-9.70184					12.05
	-10.0029					-16.33
	-10.3039					-19.41
	-6.37986	-102	-101.41	-100.62	-102.62
	-6.85699	-102.14	-101.85	-100.52	-103.87
	-7.33411	-103.45	-102.86	-100.79	-101.03
	-7.81123	-101.53	-101.1	-100.11	-99.52
	-8.28835	-87.21	-90.86	-2.65	-103.29
	-8.76547	31.68	-61.33	-24.85	-95.52
	-9.24259	20.05	-83.05	-5.07	-38.96
	-9.71971	28.62	-83.18	39.09	-72.86
	-10.1968	-3.51	-42.67	-17.61	-71.36
	-10.674	32.9	0.47	-6.51	-64.77
	-11.1511	-17.27	-6.87	8.69	-84.73*
	pIC50	8.42	10.15	8.06	8.82	7.41
		28-oxo ivermectin B1a, 6; activty (%)
		experiment 1 (11-pt)				experiment 2 (22-pt)
	log [compound], M	replicate 1	replicate 2	replicate 3	replicate 4	replicate 1
	-3.98227					-100.44
	-4.2833					-99.88
	-4.58433					-99.98
	-4.88536					-100.67
	-5.18639					-100.49
	-5.48742					-100.8
	-5.78845					-100.62
	-6.08948					-100.67
	-6.39051					-100.5
	-6.69154					-100.46
	-6.99257					-100.2
	-7.2936					-99.3
	-7.59463					-99.29
	-7.89566					-47.58
	-8.19669					-10.98
	-8.49772					-12.83
	-8.79875					-35.45
	-9.09978					-9.13
	-9.40081					-29.69
	-9.70184					19.66
	-10.0029					-9.13
	-10.3039					-78.11
	-6.37986	-96.11	-101.25	-99.54	-101.42
	-6.85699	-98.43	-100.48	-100.08	-101.32
	-7.33411	-99.25	-101.2	-99.23	-100.74
	-7.81123	-93.88	-101.25	-86.29	-88.02
	-8.28835	8.83	-41.39	-46.48	26.01
	-8.76547	-2.64	-69.74	-30.44	-42.11
	-9.24259	20.96	7.97	-15.44	60.8
	-9.71971	-24.07	-7.62	13.51	-28.15
	-10.1968	-16.28	-46.37	29.14	-36.9
	-10.674	-13.03	31.56	7.89	26.22
	-11.1511	8.62	39.36	-2.94	-83.6*
	pIC50	7.95	9.01	8.49	7.93	7.82
		epi-ivermectin B1a, 7; activty (%)
		experiment 1 (11-pt)				experiment 2 (22-pt)
	log [compound], M	replicate 1	replicate 2	replicate 3	replicate 4	replicate 1
	-3.98227					-100.65
	-4.2833					-100.27
	-4.58433					-100.44
	-4.88536					-100.7
	-5.18639					-99.56
	-5.48742					-100.41
	-5.78845					-100.52
	-6.08948					-100.55
	-6.39051					-100.07
	-6.69154					-100.13
	-6.99257					-99.43
	-7.2936					-97.59
	-7.59463					-68.35
	-7.89566					-5.02
	-8.19669					-81.16
	-8.49772					5.88
	-8.79875					-77.6
	-9.09978					-61.98
	-9.40081					-70.2
	-9.70184					-50.67
	-10.0029					-42.24
	-10.3039					-15.57
	-6.37986	-100.32	-101.42	-101.36	-101.69
	-6.85699	-100.11	-99.86	-100.44	-97.98
	-7.33411	-68.66	-19.52	-34.19	7.06
	-7.81123	12.73	-67.36	13.1	21.85
	-8.28835	15.33	20.31	5.18	-40.86
	-8.76547	-4.59	11	-21.48	1.85
	-9.24259	22.04	-3.94	-41.27	6.22
	-9.71971	-77.97	7.97	-10.86	45.39
	-10.1968	-9.35	-42.25	-38.57	4.35
	-10.674	-3.72	30.7	22.06	28.93
	-11.1511	-6.97	-2.21	-24.82	-16.28
	pIC50	7.38	7.2	7.19	7.08	7.5
		doramectin, 8; activty (%)
		experiment 1 (11-pt)				experiment 2 (22-pt)
	log [compound], M	replicate 1	replicate 2	replicate 3	replicate 4	replicate 1
	-6.38021					-100.25
	-6.68124					-100.69
	-6.98227					-100.21
	-7.2833					-100.48
	-7.58433					-100.22
	-7.88536					-100.19
	-8.18639					-98.82
	-8.48742					-84.7
	-8.78845					-44.29
	-9.08948					-18.38
	-9.39051					-10.36
	-9.69154					-30.93
	-9.99257					-36.07
	-10.2936					-22.7
	-10.5946					-36.89
	-10.8957					-54.23
	-11.1967					7.11
	-11.4977					8.55
	-11.7988					-46.96
	-12.0998					-21.88
	-12.4008					-6.46
	-12.7018					31.58
	-6.37986	-100.87	-99.94	-100.67	-99.44
	-6.85699	-99.86	-100.28	-99.73	-99.33
	-7.33411	-100.01	-100.14	-101.04	-101.18
	-7.81123	-97.67	-100.89	-100	-101.38
	-8.28835	-40.95	-43.12	-22.52	-31.27
	-8.76547	-19.74	20.31	-34.4	-10.23
	-9.24259	34.38	-77.75	2.47	-19.61
	-9.71971	25.94	-71.91	44.14	50.39
	-10.1968	6.67	17.93	-18.36	0.6
	-10.674	-52.43	-14.33	-2.53	-19.19
	-11.1511	1.91	-3.94	31.01	27.47
	pIC50	8.26	8.15	8.32	8.22	8.68
		selamectin, 9; activty (%)
		experiment 1 (11-pt)				experiment 2 (22-pt)
	log [compound], M	replicate 1	replicate 2	replicate 3	replicate 4	replicate 1
	-3.98227					-100.24
	-4.2833					-99.55
	-4.58433					-100.27
	-4.88536					-100.38
	-5.18639					-100.35
	-5.48742					-100.41
	-5.78845					-99.95
	-6.08948					-99.66
	-6.39051					-99.92
	-6.69154					-99.82
	-6.99257					-82.8
	-7.2936					-69.99
	-7.59463					-73.7
	-7.89566					-77.6
	-8.19669					-31.95
	-8.49772					-14.89
	-8.79875					18.22
	-9.09978					-3.37
	-9.40081					-54.57
	-9.70184					-68.35
	-10.0029					-58.07
	-10.3039					44.48
	pIC50					7.86
		avermectin B1b, 10; activty (%)
		experiment 1 (11-pt)				experiment 2 (22-pt)
	log [compound], M	replicate 1	replicate 2	replicate 3	replicate 4	replicate 1
	-6.38021					-100.55
	-6.68124					-100.67
	-6.98227					-100.07
	-7.2833					-100.06
	-7.58433					-100.59
	-7.88536					-100.48
	-8.18639					-99.44
	-8.48742					-99.59
	-8.78845					-96.85
	-9.08948					-100.12
	-9.39051					-85.83
	-9.69154					-85.33
	-9.99257					-25.58
	-10.2936					-52.52
	-10.5946					-50.87
	-10.8957					-79.76
	-11.1967					-63.01
	-11.4977					-28.87
	-11.7988					-10.16
	-12.0998					19.04
	-12.4008					43.72*
	-12.7018					-44.63
	-6.37986	-100.48	-99.92	-98.14	-98.35
	-6.85699	-100.81	-100.42	-98.83	-99.56
	-7.33411	-97.6	-98.17	-100.1	-99.73
	-7.81123	-99.66	-100.33	-100.42	-100.6
	-8.28835	-99.4	-99.18	-100.86	-100.71
	-8.76547	-98.88	-91.67	-87.1	-89.98
	-9.24259	-98.12	-29.05	-31.07	-76.69
	-9.71971	1.69	-19.74	-32.11	-0.23
	-10.1968	-31.65	-60.87	20.6	-80.02
	-10.674	-11.08	6.67	45.6	36.01
	-11.1511	13.6	25.72	23.1	20.81
	pIC50	9.41	9.06	8.96	9.33	10.14
		delta2-avermectin B1a, 11; activty (%)
		experiment 1 (11-pt)				experiment 2 (22-pt)
	log [compound], M	replicate 1	replicate 2	replicate 3	replicate 4	replicate 1
	-6.38021					-100.13
	-6.68124					-99.39
	-6.98227					-89.71
	-7.2833					-79.66
	-7.58433					37.14
	-7.88536					31.17
	-8.18639					-5.02
	-8.48742					-59.51
	-8.78845					-28.25
	-9.08948					8.97
	-9.39051					-5.63
	-9.69154					-73.49
	-9.99257					-37.51
	-10.2936					-54.98
	-10.5946					-86.53*
	-10.8957					-67.39
	-11.1967					-60.81
	-11.4977					-38.12
	-11.7988					-6.05
	-12.0998					18.42
	-12.4008					42.48
	-12.7018					-73.7*
	-6.37986	-97.41	-99.98	-95.96	-100.06
	-6.85699	-51.78	-50.48	-13.36	-45.86
	-7.33411	29.4	2.56	28.1	11.85
	-7.81123	4.07	17.71	-28.77	-62.31
	-8.28835	13.81	-67.36	3.93	-5.03
	-8.76547	22.47	-32.29	47.89	-12.11
	-9.24259	10.13	-77.54	-19.61	-30.44
	-9.71971	-47.88	-3.29	53.93	-6.07
	-10.1968	-1.12	-21.9	26.43	5.81
	-10.674	-38.14	3.64	2.89	-74.81
	-11.1511	16.41	-26.88	-2.53	35.81
	pIC50	6.84	6.74	6.66	6.74	7.25
		avermectin B1a aglycone, 12; activty (%)
		experiment 1 (11-pt)				experiment 2 (22-pt)
	log [compound], M	replicate 1	replicate 2	replicate 3	replicate 4	replicate 1
	-3.98227					-100.64
	-4.2833					-100.14
	-4.58433					-100.33
	-4.88536					-100.2
	-5.18639					-100
	-5.48742					-100.52
	-5.78845					-100.6
	-6.08948					-100.4
	-6.39051					-100.02
	-6.69154					-100.4
	-6.99257					-91.3
	-7.2936					-94.24
	-7.59463					-78.22
	-7.89566					-35.45
	-8.19669					-83.52
	-8.49772					9.17
	-8.79875					2.39
	-9.09978					-22.7
	-9.40081					-82
	-9.70184					16.98
	-10.0029					-2.34
	-10.3039					38.99
	-6.37986	-100.55	-101.75	-100.5	-99.23
	-6.85699	-89.7	-98.43	-86.23	-88.52
	-7.33411	-52.64	-37.71	-37.11	-31.27
	-7.81123	-8.27	-53.94	-26.27	-28.77
	-8.28835	-58.7	-13.68	-10.86	8.31
	-8.76547	-20.82	-58.05	40.8	32.89
	-9.24259	28.1	-8.48	-28.57	-72.73
	-9.71971	-10	-2.21	13.93	-51.69
	-10.1968	27.02	-79.27	22.47	59.14
	-10.674	1.69	-12.81	10.81	4.97
	-11.1511	-79.7*	10.78	-36.69	-72.31*
	pIC50	6.02	7.07	7.21	7.17	8.16
		avermectin B1a monosaccharide, 13; activty (%)
		experiment 1 (11-pt)				experiment 2 (22-pt)
	log [compound], M	replicate 1	replicate 2	replicate 3	replicate 4	replicate 1
	-3.98227					-99.9
	-4.2833					-100.65
	-4.58433					-99.87
	-4.88536					-100.31
	-5.18639					-100.25
	-5.48742					-100.64
	-5.78845					-100.4
	-6.08948					-100.81
	-6.39051					-100.5
	-6.69154					-100.73
	-6.99257					-100.35
	-7.2936					-100.28
	-7.59463					-99.66
	-7.89566					-96.66
	-8.19669					-83.57
	-8.49772					-34.01
	-8.79875					-36.07
	-9.09978					-66.09
	-9.40081					-69.58
	-9.70184					-24.55
	-10.0029					-29.08
	-10.3039					-32.84
	-6.37986	-98.64	-98.34	-100.71	-100.06
	-6.85699	-101.44	-101.39	-101.72	-100.36
	-7.33411	-100.99	-98.66	-101.09	-100.34
	-7.81123	-93.08	-98.1	-94.4	-95.4
	-8.28835	-64.55	-78.4	-94.23	-52.31
	-8.76547	-39.44	-36.62	-0.03	-61.9
	-9.24259	-6.97	-56.54	30.81	-23.15
	-9.71971	-41.82	-68.88	-64.4	-13.57
	-10.1968	1.47	-15.63	87.68	-3.36
	-10.674	11.43	15.76	13.1	25.6
	-11.1511	-79.7*	32.43	-3.98	17.06
	pIC50	8.56	9.39	8.56	8.85	8.24
		levamisole HCl, positive control; activty (%)
		experiment 1 (8-pt)				experiment 2 (8-pt)
	log [compound], M	replicate 1	replicate 2	replicate 3	replicate 4	replicate 1
	-4.38					-100.5
	-4.86					-100.5
	-5.33					-78.43
	-5.81					-99.9
	-6.29					-87.8
	-6.77					51.12
	-7.24					-17.97
	-7.72					-27.22
	-4.38021	-99.27	-97.89
	-4.85733	-94.86	-96.25
	-5.33445	-68.67	-76.01
	-5.81157	-34.1	-44.16
	-6.28869	38.72	32.82
	-6.76581	32.29	12.06
	-7.24294	60.75	13.03
	-7.72006	42.08	48.74
	pIC50	5.82	5.85			6.36

## Sheet: Fig1D
	Figure 1D
	data for C. elegans assay are from one experiment; data expressed as percent change relative to DMSO control, with 0% being no effect, and levamisole HCl positive control, with -100% being complete anthelmintic activity
		activity (% control)
	log [ivermectin], M	ivermectin, 1a	ivermectin, 1b	ivermectin, 1c
	-4.38021	-100.61		-100.42
	-4.68124	-100.62		-100.2
	-4.98227	-100.6		-100.19
	-5.2833	-99.3		-100.67
	-5.58433	-99.91		-100.34
	-5.88536	-100.45		-100.29
	-6.18639	-100.53		-100.2
	-6.48742	-100.22		-100.2
	-6.78845	-100.52		-100.75
	-7.08948	-100.61		-100.71
	-7.39051	-99.85		-99.49
	-7.69154	-99.69		-100.1
	-7.99257	-96.6		-98.6
	-8.2936	17.81		-12.42
	-8.59463	32.82		-23.11
	-8.89566	-74.93		-22.5
	-9.19669	-9.95		-81.67
	-9.49772	-62.59		26.44
	-9.79875	-18.79		-3.58
	-10.0998	-18.79		-27.64
	-10.4008	22.74		-8.31
	-10.7018	4.44		-38.33
	-3.98227		-99.79
	-4.2833		-100.5
	-4.58433		-100.47
	-4.88536		-100.04
	-5.18639		-100.72
	-5.48742		-100.64
	-5.78845		-100.29
	-6.08948		-100.7
	-6.39051		-100.07
	-6.69154		-100.49
	-6.99257		-99.76
	-7.2936		-100.15
	-7.59463		-98.49
	-7.89566		-98.51
	-8.19669		-98.93
	-8.49772		-41.82
	-8.79875		-18.38
	-9.09978		-18.18
	-9.40081		-16.53
	-9.70184		-69.99
	-10.0029		-39.56
	-10.3039		44.75

## Sheet: Fig 1E
	Figure 1E
	pIC50 values for SARS-CoV-2 FLuc assay; pIC50 values are each calculated from five experimental replicates (see also Fig 1C) with exceptions noted
	pCC50 values for SARS-CoV-2 host cell viability assay; pCC50 values are each calculated from eight replicates with exceptions noted
	select curves were fitted with the following constraints: top = 0%, bottom = -100%
		pIC50, virus			pCC50, viability
		mean	SD	n	mean	SD	n
	ivermectin, 1a	5.219	0.109697	5	5.14929	0.243489	7
	ivermectin, 1b	5.1138	0.124853	5	4.82	0.14	8
	ivermectin, 1c	5.25525	0.041113	5	4.88	0.15	8
	2	5.177	0.130133	5	5.0085	0.155104	8
	3	5.01825	0.0115578	4	4.83113	0.142035	8
	4	5.321	0.159322	5	4.959	0.0383927	8
	5	5.0188	0.0840904	5	4.67512	0.246563	8
	6	5.3042	0.14892	5	4.98125	0.268969	8
	7	5.0908	0.17243	5	5.07287	0.202284	8
	8	5.2522	0.136074	5	4.98538	0.393403	8
	9	5.4342	0.17178	5	5.18038	0.135816	8
	10	4.9938	0.0762247	5	4.903	0.310674	8
	11	5.1652	0.111583	5	4.81967	0.23197	6
	12	5.0375	0.171987	4	4.246	0.168352	8
	13	5.1652	0.111583	5	4.80275	0.0555074	8
	14	4.99	0.12	5	4.84713	0.0430463	8
	15	5.11	0.033665	4	4.52743	0.136393	7
	remdesivir, 16	5.9242	0.040727	5	not calculated	not calculated	8
		ivermectin B1b, 2; viral burden (%)					ivermectin B1b, 2; cell viability (%)
	log [compound], M	replicate 1	replicate 2	replicate 3	replicate 4	replicate 5	replicate 1	replicate 2	replicate 3	replicate 4	replicate 5	replicate 6	replicate 7	replicate 8
	-8.77121	46.237	6.281	-3.281	27.035	9.819	46.644	-5.69	9.912	-29.558	11.175	-15.477	48.318	-7.874
	-8.29409	42.538	11.827	15.374	30.886	33.223	48.003	14.953	-20.237	-54.085	-4.598	-31.552	-3.157	-38.811
	-7.81697	39.723	0.848	37.472	31.764	36.796	52.202	8.366	5.954	-27.94	13.017	-16.852	13.959	-12.46
	-7.33985	-4.111	-6.468	-5.428	43.183	27.347	30.111	22.137	-16.656	-53.226	6.808	-33.723	14.593	-38.769
	-6.86273	36.399	15.152	10.534	48.81	19.06	51.92	-74.222	21.799	-42.21	12.532	-14.594	30.256	-16.743
	-6.38561	55.364	54.646	-2.133	37.769	34.317	7.988	-16.239	-25.975	-41.05	23.16	-24.01	3.301	-16.619
	-5.90849	52.731	57.681	12.444	6.772	11.837	21.101	13.065	7.538	-33.694	7.119	-10.574	23.373	-0.659
	-5.43136	28.025	28.539	30.663	9.182	21.748	19.387	6.231	-34.517	-37.919	-10.08	-21.243	-10.986	-26.688
	-4.95424	-99.807	-94.15	-101.133	-99.724	-100.293	-79.115	-71.703	-55.998	-70.445	-48.453	-50.993	-83.199	-37.929
	-4.47712	-100.163	-100.005	-101.331	-99.326	-100.331	-99.709	-99.758	-99.821	-99.778	-66.548	-73.229	-99.761	-99.433
	-4	-101.84	-101.766	-102.41	-101.981	-100.893	-99.749	-99.592	-99.77	-99.738	-90.533	-93.241	-99.74	-99.69
	pIC50/pCC50	5.269	5.012	5.062	5.295	5.247	5.182	4.98	5.053	4.955	5.011	4.793	5.251	4.843
		ivermectin B1a algycone, 3; viral burden (%)					ivermectin B1a algycone, 3; cell viability (%)
	log [compound], M	replicate 1	replicate 2	replicate 3	replicate 4	replicate 5	replicate 1	replicate 2	replicate 3	replicate 4	replicate 5	replicate 6	replicate 7	replicate 8
	-8.77121	14.488	-16.651	-7.556	12.307	10.589	26.853	31.043	7.545	-18.234	14.668	-8.56	20.55	-19.508
	-8.29409	36.033	-2.094	40.134	14.932	-9.842	45.946	24.769	9.703	-23.658	6.82	-2.381	5.202	-11.514
	-7.81697	2.81	-37.635	-30.95	1.032	-5.576	-12.515	12.993	2.331	-14.392	22.49	-0.44	6.364	-9.523
	-7.33985	-8.644	13.747	27.754	-0.327	32.799	47.048	51.884	-1.48	-31.769	-4.533	-7.811	12.535	-8.359
	-6.86273	3.115	-28.089	-0.134	6.414	25.992	42.682	35.271	16.027	0.014	2.8	5.534	14.858	4.195
	-6.38561	24.082	-27.855	14.245	7.456	9.896	53.865	31.356	3.576	-18.589	12.301	0.768	10.629	-11.222
	-5.90849	6.428	-19.555	4.458	13.86	-2.333	32.597	52.016	3.773	-15.427	-5.527	-11.935	-11.671	0.788
	-5.43136	5.879	21.026	-0.717	3.82	1.201	22.528	41.186	3.109	-3.177	2.902	-5.509	-4.216	-7.01
	-4.95424	-56.319	-9.204	-58.016	-63.742	-59.199	-51.662	-20.923	-12.042	-19.795	-19.66	-25.393	-11.108	-6.769
	-4.47712	-101.911	-101.897	-101.905	-101.307	-100.716	-98.994	-98.527	-98.425	-98.832	-98.134	-99.135	-98.705	-98.838
	-4	-101.413	-101.578	-102.222	-101.787	-101.825	-99.848	-99.647	-99.804	-99.734	-99.699	-99.427	-99.852	-99.576
	pIC50/pCC50	5.006	low fit quality	5.011	5.03	5.026	5.042	4.944	4.822	4.767	4.846	4.861	4.816	4.551
		ivermectin B1a monosaccharide, 4; viral burden (%)					ivermectin B1a monosaccharide, 4; cell viability (%)
	log [compound], M	replicate 1	replicate 2	replicate 3	replicate 4	replicate 5	replicate 1	replicate 2	replicate 3	replicate 4	replicate 5	replicate 6	replicate 7	replicate 8
	-8.77121	-36.897	-50.075	-1.915	-45.46	-8.417	15.247	1.141	5.499	-21.295	16.701	-10.259	-3.786	-1.007
	-8.29409	-44.723	-36.07	-35.423	-31.314	-18.321	39.957	22.559	2.662	-17.062	12.08	3.695	14.317	-1.291
	-7.81697	-9.335	-55.246	-29.287	-57.972	6.762	60.123	9.611	-11.45	-38.305	-12.423	2.307	21.665	-4.938
	-7.33985	-14.01	-44.482	-18.303	-2.053	-21.463	29.62	32.226	8.473	-18.057	21.422	-5.858	2.465	7.625
	-6.86273	19.915	-23.658	1.707	-36.625	-41.81	52.561	-2.609	4.715	5.057	1.676	-2.793	22.233	-8.004
	-6.38561	-12.872	-59.452	-20.52	2.012	-30.281	28.723	35.711	8.359	-1.43	15.261	6.704	18.207	17.029
	-5.90849	-18.644	-39.115	-39.471	-11.94	-28.279	56.153	-36.714	-40.585	0.494	9.894	9.785	32.111	17.445
	-5.43136	-51.217	-45.148	-46.576	-46.379	-61.325	6.083	14.354	-8.398	-5.263	-19.762	-8.055	5.9	1.2
	-4.95424	-98.913	-85.681	-99.767	-98.121	-98.868	-36.087	-20.425	-54.927	-53.713	-47.124	-48.899	-43.178	-39.912
	-4.47712	-101.169	-101.232	-101.954	-100.756	-101.486	-99.858	-99.795	-99.902	-99.862	-99.808	-99.43	-99.315	-97.61
	-4	-102.216	-102.487	-102.143	-102.186	-100.655	-99.898	-99.767	-99.903	-99.826	-99.203	-99.063	-99.912	-99.803
	pIC50/pCC50	5.383	5.047	5.356	5.356	5.463	5.016	4.909	4.967	4.951	5.008	4.949	4.957	4.915
		2,3-dehydro-3,4-dihydro ivermectin, 5; viral burden (%)					2,3-dehydro-3,4-dihydro ivermectin, 5; cell viability (%)
	log [compound], M	replicate 1	replicate 2	replicate 3	replicate 4	replicate 5	replicate 1	replicate 2	replicate 3	replicate 4	replicate 5	replicate 6	replicate 7	replicate 8
	-8.77121	56.085	33.297	17.066	35.829	51.667	15.211	11.185	-8.343	-51.573	-3.603	-28.976	4.763	-37.025
	-8.29409	38.086	-3.48	32.375	1.981	20.631	33.081	13.34	11.992	-49.331	11.857	-11.101	33.546	-18.284
	-7.81697	43.127	-5.625	50.495	66.5	65.013	47.794	-25.188	-1.727	-45.959	-6.896	-28.086	-4.535	-40.141
	-7.33985	-6.438	29.719	25.111	44.377	43.173	38.658	8.045	-2.768	-21.651	14.438	-20.604	34.075	-9.367
	-6.86273	14.62	35.967	45.606	31.774	48.672	26.783	3.831	-20.186	-47.741	-2.785	-14.481	-4.523	-21.934
	-6.38561	49.936	0.098	49.119	45.429	84.297	61.308	25.264	13.001	-17.352	7.591	-3.913	24.01	-7.949
	-5.90849	78.312	-10.506	2.786	53.498	57.836	23.879	14.394	-19.546	-26.639	15.376	-22.674	-6.311	-33.407
	-5.43136	69.45	70.618	88.555	51.588	30.528	35.862	5.567	11.376	-20.181	-1.005	-9.933	26.194	-4.534
	-4.95424	-75.863	-26.187	-79.609	-55.857	-72.106	-52.698	-33.816	-26.686	-27.801	-31.002	-22.789	-5.945	-13.573
	-4.47712	-101.626	-101.775	-102.528	-102.513	-101.787	-98.047	-87.154	-96.274	-97.669	-20.95	-52.119	-95.141	-94.429
	-4	-102.429	-101.7	-101.638	-101.971	-101.517	-99.585	-99.37	-99.452	-99.34	-97.173	-98.101	-99.173	-99.014
	pIC50/pCC50	5.004	4.951	4.993	4.981	5.165	4.98	4.869	4.904	4.552	4.334	4.392	4.809	4.561
		28-oxo ivermectin B1a, 6; viral burden (%)					28-oxo ivermectin B1a, 6; cell viability (%)
	log [compound], M	replicate 1	replicate 2	replicate 3	replicate 4	replicate 5	replicate 1	replicate 2	replicate 3	replicate 4	replicate 5	replicate 6	replicate 7	replicate 8
	-8.77121	-12.13	5.841	22.222	8.344	-17.982	39.322	-8.941	20.978	-19.321	21.185	-24.185	39.681	-25.395
	-8.29409	-14.162	15.808	-11.188	-7.854	3.481	35.212	-5.035	5.818	-26.021	27.923	-6.855	5.297	-11.985
	-7.81697	19.965	6.384	16.472	-25.207	13.369	50.526	-5.546	-15.307	-8.267	21.56	0.801	15.962	-7.818
	-7.33985	20.22	17.251	1.658	26.872	29.488	35.303	-6.262	10.547	-29.288	22.929	-1.202	25.508	-18.606
	-6.86273	-2.891	13.494	10.327	-15.831	12.899	50.264	-2.058	14.632	-7.261	19.145	3.771	29.695	-12.61
	-6.38561	21.632	8.426	-6.903	0.276	-10.728	43.912	8.374	11.664	-23.146	7.622	5.411	8.091	-16.872
	-5.90849	-2.841	-1.766	4.755	-3.064	-10.997	27.118	17.698	12.654	-12.239	-3.596	2.084	16.391	-2.007
	-5.43136	-30.149	17.222	-10.049	-7.762	-48.448	21.493	-6.989	3.563	-34.717	5.643	-14.715	11.287	-14.108
	-4.95424	-102.612	-101.166	-102.647	-102.257	-100.955	-80.738	-89.021	-39.84	-87.667	-29.699	-39.554	-67.079	-88.495
	-4.47712	-102.307	-101.794	-101.905	-102.145	-101.332	-99.331	-98.692	-99.171	-99.435	-33.449	-37.63	-98.953	-99.336
	-4	-102.673	-102.047	-102.212	-102.941	-101.201	-98.575	-99.205	-99.382	-99.398	-95.573	-83.909	-99.132	-99.565
	pIC50/pCC50	5.355	5.066	5.364	5.274	5.462	5.196	5.17	4.925	5.224	4.684	4.479	5.089	5.083
		epi-ivermectin B1a, 7; viral burden (%)					epi-ivermectin B1a, 7; cell viability (%)
	log [compound], M	replicate 1	replicate 2	replicate 3	replicate 4	replicate 5	replicate 1	replicate 2	replicate 3	replicate 4	replicate 5	replicate 6	replicate 7	replicate 8
	-8.77121	46.532	-22	-45.339	36.391	17.497	22.44	-0.86	8.578	-31.363	0.737	-3.575	12.595	-16.928
	-8.29409	-2.78	22.487	29.723	14.83	42.826	46.605	-20.028	17.263	-17.595	20.452	-20.951	17.815	-51.115
	-7.81697	15.636	-4.501	23.756	9.151	19.43	32.566	6.664	-7.215	-44.585	16.431	-7.856	23.867	-27.157
	-7.33985	42.904	3.433	28.516	16.811	28.163	10.951	7.523	7.585	-19.258	-64.066	-3.898	35.762	-5.03
	-6.86273	36.999	24.735	15.631	41.058	27.624	38.228	-9.602	10.245	-28.42	28.966	-7.002	19.268	-16.572
	-6.38561	17.75	10.487	65.032	36.738	19.407	49.058	15.237	23.845	-18.259	22.108	1.445	24.348	10.283
	-5.90849	-21.988	14.131	14.137	33.623	35.541	43.616	-7.826	9.741	-13.794	13.84	0.678	18.877	-2.817
	-5.43136	39.966	-32.098	45.636	36.166	50.782	-64.037	-5.255	15.209	-15.459	-21.559	-13.246	-54.698	-4.932
	-4.95424	-95.925	-97.513	-100.242	-96.589	-97.928	-41.883	-90.764	-34.896	-40.909	-44.08	-54.128	-37.816	-51.459
	-4.47712	-102.104	-100.876	-101.836	-101.941	-101.101	-99.675	-99.726	-99.543	-99.687	-97.587	-96.391	-99.757	-99.474
	-4	-102.47	-101.475	-102.331	-102.553	-101.679	-99.751	-99.619	-99.537	-99.75	-98.779	-98.575	-99.712	-99.706
	pIC50/pCC50	5.038	5.397	4.983	5.009	5.027	5.484	5.156	4.941	4.901	4.962	4.966	5.227	4.946
		doramectin, 8; viral burden (%)					doramectin, 8; cell viability (%)
	log [compound], M	replicate 1	replicate 2	replicate 3	replicate 4	replicate 5	replicate 1	replicate 2	replicate 3	replicate 4	replicate 5	replicate 6	replicate 7	replicate 8
	-8.77121	-17.465	0.445	-29.535	-28.373	-28.802	28.074	-26.968	-7.525	-23.785	3.351	-19.391	-39.54	-30.951
	-8.29409	20.474	-1.007	-29.307	3.677	-11.606	33.53	-8.649	-6.321	-23.804	-0.721	-14.989	4.68	-3.922
	-7.81697	-1.906	1.335	-40.183	-8.375	8.302	59.936	-24.072	12.547	-42.972	4.041	-27.853	5.501	-7.15
	-7.33985	3.43	14.478	-13.81	-5.628	6.962	27.074	19.099	11.987	-15.496	-4.459	-9.66	-11.388	14.376
	-6.86273	22.11	26.909	-8.001	-8.406	-16.681	42.894	-68.324	5.054	-18.673	-6.673	12.361	-17.663	-13.043
	-6.38561	-2.414	-20.567	-21.202	3.983	-16.334	51.009	30.487	-1.414	-25.579	11.278	-5.708	-9.637	5.323
	-5.90849	-2.454	7.583	-20.391	-17.976	-19.253	31.574	-36.95	-13.653	-24.81	-1.641	-7.148	1.096	-8.994
	-5.43136	-24.264	23.199	-26.19	-29.844	-45.422	17.117	-5.672	-11.554	-14.826	-9.893	7.793	3.94	-10.905
	-4.95424	-98.242	-99.63	-98.144	-97.079	-96.219	-87.817	-71.997	-81.469	-80.119	-39.837	-49.488	-90.501	-71.067
	-4.47712	-99.085	-99.124	-99.045	-98.693	-98.067	-97.675	-98.601	-95.735	-98.237	-31.08	-39.983	-93.475	-97.46
	-4	-99.654	-99.171	-99.629	-98.795	-100.077	-89.615	-98.972	-93.64	-97.354	-49.929	-50.687	-87.025	-96.631
	pIC50/pCC50	5.332	5.028	5.224	5.309	5.368	5.266	4.981	5.186	4.989	5.317	4.065	5.013	5.066
		selamectin, 9; viral burden (%)					selamectin, 9; cell viability (%)
	log [compound], M	replicate 1	replicate 2	replicate 3	replicate 4	replicate 5	replicate 1	replicate 2	replicate 3	replicate 4	replicate 5	replicate 6	replicate 7	replicate 8
	-8.77121	-29.387	3.686	-30.287	17.547	12.129	13.102	-4.751	4.489	-55.046	4.168	-22.674	-9.474	-38.022
	-8.29409	-17.303	-4.08	29.723	-1.992	16.011	44.067	0.99	0.436	-30.055	14.329	-14.507	5.371	-17.242
	-7.81697	-24.732	7.433	23.756	-33.807	-6.377	7.274	-21.601	0.202	-41.827	5.394	-12.684	-10.563	-21.861
	-7.33985	16.764	53.176	28.516	16.597	29.372	52.319	-22.708	12.24	-24.087	15.004	-26.75	31.115	-7.502
	-6.86273	6.072	-41.513	15.631	-3.432	16.126	2.983	-11.793	-5.872	-38.321	7.005	-6.647	16.568	-35.662
	-6.38561	19.935	8.37	65.032	-10.183	10.836	32.632	10.949	15.406	-14.587	12.277	-7.828	29.498	-13.335
	-5.90849	-28.939	5.082	-40.381	-41.528	-49.657	-12.93	0.904	-4.273	-22.744	11.557	-7.068	-1.985	-28.192
	-5.43136	-29.956	1.906	-45.745	-22.705	-36.935	18.846	-17.323	4.796	-25.989	1.533	-15.06	18.41	-23.609
	-4.95424	-100.427	-100.342	-101.064	-100.266	-101.232	-99.676	-99.511	-99.732	-99.058	-98.679	-97.782	-99.49	-98.755
	-4.47712	-96.717	-99.677	-99.451	-96.885	-99.792	-99.685	-99.695	-99.774	-99.761	-99.031	-99.091	-99.765	-99.712
	-4	-101.88	-101.157	-102.222	-101.706	-101.648	-99.737	-99.642	-99.765	-97.561	-99.728	-99.578	-99.734	-96.912
	pIC50/pCC50	5.32	5.272	5.618	5.338	5.623	5.255	5.354	5.039	5.018	5.274	5.181	5.024	5.298
		avermectin B1b, 10; viral burden (%)					avermectin B1b, 10; cell viability (%)
	log [compound], M	replicate 1	replicate 2	replicate 3	replicate 4	replicate 5	replicate 1	replicate 2	replicate 3	replicate 4	replicate 5	replicate 6	replicate 7	replicate 8
	-8.77121	54.551	-1.447	9.931	15.341	18.244	67.684	-43.867	12.002	1.143	18.27	5.655	-19.204	13.262
	-8.29409	24.285	1.766	19.045	39.158	34.809	53.701	7.034	7.186	-34.54	7.276	-14.045	10.479	-20.413
	-7.81697	46.135	8.96	30.693	11.153	20.046	47.137	36.522	10.662	-8.71	6.034	-4.695	4.658	-8.402
	-7.33985	33.523	-2.197	1.578	23.225	16.943	33.513	44.568	17.54	-32.695	2.917	-4.596	16.476	-18.109
	-6.86273	7.668	-21.691	25.794	53.621	54.748	44.867	-75.761	-59.575	10.669	22.487	16.214	-8.852	11.326
	-6.38561	25.636	0.595	16.62	46.287	14.948	18.836	31.054	3.587	-21.418	12.698	-8.592	21.212	-1.548
	-5.90849	21.165	20.96	11.346	40.721	13.431	10.733	34.695	-24.41	-0.815	5.115	2.961	-72.743	13.192
	-5.43136	31.409	-18.806	39.352	35.9	39.33	-4.293	5.79	-3.538	-24.074	-12.091	-8.412	-1.247	-18.013
	-4.95424	-89.878	-33.213	-92.791	-92.319	-88.71	-17.45	-30.871	-49.32	-29.06	-60.551	-32.868	-32.226	-81.067
	-4.47712	-98.658	-100.576	-99.55	-98.059	-98.637	-99.612	-99.215	-99.072	-99.496	-60.588	-55.783	-99.395	-98.825
	-4	-96.494	-98.244	-98.065	-95.802	-96.226	-99.669	-99.576	-99.593	-99.533	-87.39	-95.138	-98.857	-99.634
	pIC50/pCC50	5.054	4.861	5.026	5.006	5.022	5.208	4.923	4.95	4.832	5.214	4.387	4.533	5.177
		delta2-avermectin B1a, 11; viral burden (%)					delta2-avermectin B1a, 11; cell viability (%)
	log [compound], M	replicate 1	replicate 2	replicate 3	replicate 4	replicate 5	replicate 1	replicate 2	replicate 3	replicate 4	replicate 5	replicate 6	replicate 7	replicate 8
	-8.77121	-3.247	-10.131	13.483	9.335	61.271	56.926	-5.483	25.976	-20.249	23.073	-7.337	29.484	-6.713
	-8.29409	53.849	6	8.189	31.335	11.413	22.293	-6.527	-9.512	-43.073	16.773	-14.213	-4.361	-22.459
	-7.81697	31.175	29.588	11.831	-7.466	8.125	48.352	13.417	23.102	-18.315	21.987	-48.992	37.397	-8.322
	-7.33985	32.192	12.604	30.356	22.807	10.135	46.078	-10.683	6.477	-32.852	-1.891	-10.927	7.861	-26.193
	-6.86273	17.882	38.496	18.501	23.348	52.253	47.956	11.569	20.762	-13.65	17.905	-1.784	29.167	-5.045
	-6.38561	48.097	46.047	20.658	52.701	49.657	28.583	-12.479	-9.441	-17.565	14.708	-8.731	0.677	-23.671
	-5.90849	50.993	43.892	37.244	42.11	61.54	48.906	-67.811	21.797	-10.435	9.133	-3.653	24.202	9.244
	-5.43136	32.456	10.609	-3.518	85.946	13.808	23.473	-11.487	-10.027	-34.769	-16.012	-19.299	2.785	-14.563
	-4.95424	-96.748	-84.23	-95.799	-95.026	-92.091	-22.381	-46.797	-40.733	-44.919	-16.024	-32.433	-45.072	-34.836
	-4.47712	-101.433	-102.215	-102.469	-101.277	-101.509	-98.683	-97.817	-98.03	-98.008	-31.084	-39.731	-97.552	-97.563
	-4	-102.246	-101.794	-102.647	-102.421	-101.44	-98.968	-99.031	-98.002	-98.705	-32.059	-47.127	-97.931	-98.549
	pIC50/pCC50	5.13	5.169	5.278	4.997	5.252	-4.927	-4.36	-4.948	-4.839	low fit quality	low fit quality	-4.987	-4.857
		avermectin B1a aglycone, 12; viral burden (%)					avermectin B1a aglycone, 12; cell viability (%)
	log [compound], M	replicate 1	replicate 2	replicate 3	replicate 4	replicate 5	replicate 1	replicate 2	replicate 3	replicate 4	replicate 5	replicate 6	replicate 7	replicate 8
	-8.77121	47.467	-16.098	27.15	32.275	6.939	65.669	-8.467	2.436	-25.18	-3.531	-16.953	5.691	-30.277
	-8.29409	24.712	-28.333	15.374	34.807	-5.491	56.698	-16.219	18.791	-47.454	14.469	-10.556	24.261	-13.96
	-7.81697	16.236	22.197	37.472	41.671	-15.787	40.178	5.172	2.643	-32.498	9.432	-12.535	30.774	-26.123
	-7.33985	10.239	-15.115	-5.428	49.678	5.637	64.032	6.414	8.929	-29.607	-6.894	-8.056	29.57	-8.82
	-6.86273	34.072	13.419	10.534	5.413	22.757	54.188	10.277	-2.533	-26.68	11.177	-14.271	10.793	-14.781
	-6.38561	22.77	-5.841	-2.133	13.216	29.704	50.066	18.656	-14.912	-12.562	23.055	2.616	-62.612	-4.291
	-5.90849	31.704	-14.656	-12.514	-3.922	24.097	58.521	-3.345	2.969	-47.696	-0.875	-15.258	7.817	-16.048
	-5.43136	-3.074	-13.157	-29.456	-2.186	-7.332	45.513	27.986	11.553	-5.89	8.824	-2.328	3.147	0.773
	-4.95424	-3.826	18.703	-26.19	-43.121	-18.383	51.541	30.177	-17.5	-37.125	8.886	-23.127	8.422	-16.877
	-4.47712	-102.561	-102.009	-102.162	-102.206	-101.101	6.894	-29.978	2.727	-73.381	-12.285	-23.322	2.355	-18.477
	-4	-102.449	-101.56	-102.103	-102.206	-101.764	-84.167	-85.275	-87.841	-93.311	-63.837	-60.946	-92.198	-92.203
	pIC50/pCC50	4.905	low fit quality	5.189	5.183	4.873	4.347	4.36	4.077	4.561	4.146	4.06	4.21	4.207
		avermectin B1a monosaccharide, 13; viral burden (%)					avermectin B1a monosaccharide, 13; cell viability (%)
	log [compound], M	replicate 1	replicate 2	replicate 3	replicate 4	replicate 5	replicate 1	replicate 2	replicate 3	replicate 4	replicate 5	replicate 6	replicate 7	replicate 8
	-8.77121	-3.247	-10.131	13.483	9.335	61.271	49.302	-1.342	3.867	-35.859	-65.885	-10.787	28.483	-16.389
	-8.29409	53.849	6	8.189	31.335	11.413	65.063	3.719	-0.757	-28.468	7.364	-14.333	-1.569	-11.977
	-7.81697	31.175	29.588	11.831	-7.466	8.125	69.657	19.686	10.22	-70.935	19.21	-2.539	25.826	7.041
	-7.33985	32.192	12.604	30.356	22.807	10.135	66.937	14.3	-7.151	-17.294	14.493	-11.015	0.698	-18.341
	-6.86273	17.882	38.496	18.501	23.348	52.253	65.506	-26.862	16.234	-15.598	-76.216	3.476	15.296	-0.209
	-6.38561	48.097	46.047	20.658	52.701	49.657	61.885	-0.984	10.771	-27.555	17.827	-12.758	8.413	-18.606
	-5.90849	50.993	43.892	37.244	42.11	61.54	78.326	4.323	11.8	-7.504	20.005	-2.934	17.618	9.272
	-5.43136	32.456	10.609	-3.518	85.946	13.808	48.934	-20.131	9.428	-34.669	4.194	-11.345	29.257	-17.806
	-4.95424	-96.748	-84.23	-95.799	-95.026	-92.091	16.572	-18.196	-11.777	-31.416	-17.898	-32.2	-8.054	-14.486
	-4.47712	-101.433	-102.215	-102.469	-101.277	-101.509	-98.291	-97.62	-96.125	-98.302	-96.963	-94.894	-98.041	-96.852
	-4	-102.246	-101.794	-102.647	-102.421	-101.44	-99.692	-99.657	-99.75	-99.783	-99.739	-99.608	-99.746	-99.727
	pIC50/pCC50	5.13	5.169	5.278	4.997	5.252	4.851	4.8	4.805	4.72	4.781	4.826	4.893	4.746
		abamectin, 14; viral burden (%)					abamectin, 14; cell viability (%)
	log [compound], M	replicate 1	replicate 2	replicate 3	replicate 4	replicate 5	replicate 1	replicate 2	replicate 3	replicate 4	replicate 5	replicate 6	replicate 7	replicate 8
	-8.77121	-29.092	0.342	-2.905	-27.229	-8.849	42.046	25.669	30.085	-33.663	-2.507	-2.174	22.997	-12.207
	-8.29409	-12.963	12.548	-6.863	7.2	-14.016	36.569	-3.451	16.4	-9.035	9.387	7.209	6.609	-11.967
	-7.81697	-1.357	-18.478	5.101	41.865	4.112	31.334	40.867	12.291	-19.445	14.752	-5.568	25.709	-5.991
	-7.33985	9.538	-8.529	-6.16	3.697	45.237	38.965	27.313	0.448	-8.492	29.157	1.867	-2.413	-3.145
	-6.86273	2.16	9.906	-12.177	-21.632	-6.531	34.255	36.674	17.984	2.683	8.274	-2.633	31.069	2.206
	-6.38561	30.149	-21.916	0.054	2.819	-8.541	27.646	19.31	7.951	-6.608	23.714	8.517	9.588	-5.763
	-5.90849	21.236	-8.389	-15.383	-13.839	9.318	6.93	30.486	13.088	-11.547	12.058	22.016	2.546	13.767
	-5.43136	10.168	-31.03	22.331	-5.158	-16.827	-1.668	29.407	8.191	-12.088	6.735	9.073	-2.92	-5.269
	-4.95424	-77.042	-4.689	-82.35	-67.705	-68.032	-9.538	-5.889	-22.284	-15.758	-18.079	-29.79	-5.001	-15.186
	-4.47712	-100.305	-99.742	-100.163	-99.203	-99.161	-99.801	-99.675	-99.779	-99.76	-97.032	-96.288	-99.797	-99.488
	-4	-101.128	-98.019	-101.153	-100.817	-99.8	-99.798	-99.65	-99.824	-99.795	-99.778	-99.732	-99.708	-99.771
	pIC50/pCC50	4.992	4.789	4.995	5.046	5.115	4.781	4.911	4.876	4.815	4.843	4.892	4.829	4.83
		moxidectin, 15; viral burden (%)					moxidectin, 15; cell viability (%)
	log [compound], M	replicate 1	replicate 2	replicate 3	replicate 4	replicate 5	replicate 1	replicate 2	replicate 3	replicate 4	replicate 5	replicate 6	replicate 7	replicate 8
	-8.77121	22.049	-32.08	5.725	2.533	4.952	24.72	-33.375	22.916	-23.808	-2.275	-28.453	55.307	19.505
	-8.29409	17.028	-50.712	-20.272	-47.799	-6.446	15.468	-9.414	10.015	-10.445	27.003	-7.872	40.145	10.292
	-7.81697	-9.487	-34.468	-3.449	-1.001	-31.667	13.065	-33.504	11.803	-7.525	24.302	-31.145	-3.195	-22.123
	-7.33985	-1.926	-61.803	-29.189	-18.701	-14.979	24.491	-0.555	10.797	-3.352	31.545	16.238	11.134	15.05
	-6.86273	-10.097	-53.822	-28.961	-17.649	8.98	-4.644	0.393	10.164	3.182	23.124	-15.815	26.478	-1.154
	-6.38561	16.784	3.424	-12.533	-10.356	-2.688	18.642	-4.41	9.707	0.378	17.493	11.176	4.707	21.287
	-5.90849	13.868	-38.618	-16.086	-3.289	2.179	10.5	-7.432	6.992	-6.075	21.885	-6.682	23.099	19.086
	-5.43136	-6.133	-4.098	-18.164	-18.323	-1.533	12.97	5.761	1.055	2.767	10.709	26.248	21.353	37.583
	-4.95424	-58.25	-69.794	-68.852	-63.232	-60.254	10.624	-18.869	-0.819	-0.41	0.869	-3.54	-6.285	8.776
	-4.47712	-102.195	-99.461	-101.183	-101.226	-101.217	-63.923	-89.84	-55.214	-24.398	8.582	-35.341	-68.184	-41.91
	-4	-99.431	-100.679	-99.975	-97.692	-98.575	-99.663	-99.443	-96.831	-96.005	-99.574	-34.165	-99.775	-99.279
	pIC50/pCC50	5.12	low fit quality	5.15	5.1	5.07	4.565	4.707	4.527	4.426	4.325	low fit quality	4.678	4.464

## Sheet: Fig 1F
	Figure 1F
	data for HCS SARS-CoV-2 viral burden assay are intra-plate replicates; data expressed as percent change relative to DMSO control, with 0% being no effect, and -100% being complete anti-viral activity
	data for cell viability assay are three intra-plate replicates; data expressed as percent change relative to DMSO control, with 0% being no toxicity, and -100% being complete toxicity/no viability
		ivermectin, 1a; viral burden (%)			ivermectin, 1a; cell viability (%)
	log [compound], M	replicate 1	replicate 2	replicate 3	replicate 1	replicate 2	replicate 3
	-8.77121	-16.282	-20.645	-24.54	0.525	0.591	0.177
	-8.29409	-15.7	18.449	-11.459	0.524	0.519	0.072
	-7.81697	-12.021	-34.711	-12.68	0.45	0.516	0.117
	-7.33985	-24.194	-2.188	-20.933	0.381	0.746	0.286
	-6.86273	15.816	-1.203	-0.327	0.459	0.561	0.129
	-6.38561	11.989	-8.402	-42.271	0.246	0.608	0.026
	-5.90849	-5.943	-25.884	-35.987	0.206	0.332	0.054
	-5.43136	-52.324	-49.548	-63.936	0.038	0.441	-0.029
	-4.95424	-25.681	-81.451	-89.286	-0.946	-0.703	0.065
	-4.47712	-66.701	-74.188	-82.812	-0.513	-0.192	0.121
	-4	-100	-100	-100	-39.415	-26.24	-37.441
	pIC50/pCC50	4.202	5.452	5.613	not calculated	not calculated	not calculated
		remdesivir, 14; viral burden (%)			remdesivir, 14; cell viability (%)
	log [compound], M	replicate 1	replicate 2	replicate 3	replicate 1	replicate 2	replicate 3
	-9.16915	-25.251	-1.784	-3.224	-0.025	0.028	0.075
	-8.69203	-33.578	-8.702	-1.018	0.105	0.088	0.022
	-8.21491	-39.424	-7.567	-16.555	0.064	0.058	0.166
	-7.73779	-24.537	-18.329	-5.586	0.138	-0.056	0.081
	-7.26067	-31.571	-3.814	-27.232	0.075	-0.28	0.027
	-6.78355	-29.663	7.304	-8.539	0.069	0.042	0.177
	-6.30643	-33.675	-35.251	-33.626	0.414	0.009	0.229
	-5.8293	-80.918	-82.946	-78.545	0.168	-0.162	0.135
	-5.35218	-97.468	-94.958	-97.422	-0.249	-0.494	-0.197
	-4.87506	-99.364	-99.248	-99.535	-0.292	-0.684	-0.172
	-4.39794	-99.688	-99.868	-99.866	-0.922	-1	-0.7
	pIC50/pCC50	5.949	6.152	6.08	not calculated	not calculated	not calculated

## Sheet: Fig 1F images
	Figure 1F
	uncropped images from HCS SARS-CoV-2 viral burden assay; left image includes channel settings (held constant), right image includes distance scale

## Sheet: Fig 2A
	Figure 2A
	data for cellular viability assays are five intra-plate technical replicates from a single experiment; data expressed as percent change relative to DMSO control, with 100% being no effect/complete viability, and 0% being complete toxicity/no viability
		cell viability (%) [CellTiter-Glo assay, ATP content]
		6 h					12 h					24 h					48 h					72 h
	log [ivermectin, 1a], M	replicate 1	replicate 2	replicate 3	replicate 4	replicate 5	replicate 1	replicate 2	replicate 3	replicate 4	replicate 5	replicate 1	replicate 2	replicate 3	replicate 4	replicate 5	replicate 1	replicate 2	replicate 3	replicate 4	replicate 5	replicate 1	replicate 2	replicate 3	replicate 4	replicate 5
	-3.90309	60.6361	51.4654	68.7306	67.3317	63.5397	58.0613	34.1953	36.4719	85.4114	59.0501	10.8478	2.52631	9.02878	4.82943	11.8991	-1.31055	-1.21168	-1.17005	-0.72491	0.385415	-1.33649	-1.09597	-0.90674	-1.01975	0.111026
	-4.20412	78.6946	59.4388	85.0854	60.3156	109.831	47.0993	61.3009	65.9469	70.1833	42.5333	7.5921	8.02806	6.3601	7.33504	9.49664	-2.698	-2.89113	-2.58639	-2.81187	-1.1842	-3.05163	-3.04698	-3.02138	-2.98757	-1.36096
	-4.50515	67.3499	63.9004	64.2964	66.5077	66.9684	38.7247	35.3508	40.4733	38.2461	43.7956	4.97095	4.51262	2.18309	3.91677	6.76189	-2.91728	-2.90037	-2.93634	-2.81024	-0.99115	-3.06364	-3.09833	-3.08279	-3.01396	-1.441
	-4.80618	55.862	66.4323	68.0691	66.0982	64.7984	28.7296	26.3682	29.5169	31.543	31.9951	0.775838	1.44547	1.27381	2.00597	2.68702	-2.73693	-2.71584	-2.52977	-2.60082	-1.11058	-2.99809	-3.03433	-3.00991	-2.94731	-1.34088
	-5.10721	94.8487	95.7703	95.5077	88.7278	102.093	71.6504	78.518	65.4901	77.3455	76.7415	36.8597	42.8949	37.5632	36.1226	37.0348	6.93333	3.97589	12.7183	4.94745	4.09494	-1.23135	-1.29654	-1.01453	-0.18565	0.654824
	-5.40824	99.22	95.7948	97.6439	102.067	103.966	106.317	103.634	110.612	111.17	111.698	104.422	107.65	105.585	107.207	101.354	94.2758	92.9927	103.955	96.0238	94.6831	84.1071	86.0253	81.6371	83.8426	84.9966
	-5.70927	101.426	105.775	104.897	91.0374	103.944	99.178	99.0319	100.331	106.778	106.43	103.074	104.987	102.468	99.7272	109.288	95.6558	94.7115	93.1547	94.3378	94.2819	88.2927	84.811	91.3963	85.545	91.8191
	-6.0103	99.1423	100.718	104.132	85.6767	79.9153	99.8803	96.4775	97.3505	104.288	104.71	94.1566	94.6825	98.3279	93.5565	94.5194	90.4813	92.4276	92.6992	91.5752	93.9579	89.8388	91.2492	86.7227	101.15	93.2988
	-6.31133	97.1487	104.404	101.267	100.466	96.7591	100.79	100.743	103.786	107.548	103.672	92.5544	96.3118	97.4519	94.7317	98.8528	93.9693	99.5576	100.941	100.672	98.5912	93.8567	94.3648	94.2905	98.9383	93.9761
	-6.61236	102.816	106.065	101.762	103.282	105.124	101.291	101.189	103.686	103.92	110.503	100.462	100.153	91.3797	94.2893	96.1302	96.7896	97.8221	96.0794	96.7816	96.1628	99.4257	96.9681	93.5306	95.4662	93.1905
	-6.91339	101.352	103.058	106.345	107.55	105.647	99.9046	101.937	106.795	103.996	102.708	99.7525	98.444	102.982	101.543	103.353	99.9836	101.815	96.8713	96.6276	95.3546	89.2891	91.1828	88.6329	91.0762	85.8775
	-7.21442	100.582	108.195	107.598	104.834	102.744	102.461	105.031	101.541	107.25	105.278	105.03	103.365	103.013	106.279	104.058	93.7708	102.623	95.7845	94.5836	95.1324	100.973	95.9823	99.4513	97.1654	98.3452
		cell viability (%) [resazurin assay]
		6 h					12 h					24 h					48 h					72 h
	log [ivermectin, 1a], M	replicate 1	replicate 2	replicate 3	replicate 4	replicate 5	replicate 1	replicate 2	replicate 3	replicate 4	replicate 5	replicate 1	replicate 2	replicate 3	replicate 4	replicate 5	replicate 1	replicate 2	replicate 3	replicate 4	replicate 5	replicate 1	replicate 2	replicate 3	replicate 4	replicate 5
	-3.90309	93.9269	69.5442	103.761	79.9436	84.8337	44.3808	36.9539	32.0399	56.1782	64.8646	9.35761	8.39972	11.35	12.359	5.52604	0.930163	0.902628	1.26609	0.833791	0.418017	0.224455	0.2293	0.212344	0.435192	0.389169
	-4.20412	99.7147	95.9492	84.4219	93.8292	94.7396	77.8727	45.4712	51.4008	77.466	46.6536	9.62075	12.0939	11.6066	9.71289	12.3631	0.856403	1.29009	1.02261	0.625274	1.37319	0.212359	0.274427	0.60693	0.806432	0.513829
	-4.50515	101.645	99.2834	105.788	105.49	107.904	104.96	56.9672	72.4476	63.4246	76.7012	5.72016	5.41665	6.25972	10.584	10.8279	1.38106	1.5648	1.35001	0.710818	0.669413	0.81563	0.309503	0.693218	0.733237	0.657907
	-4.80618	76.5075	88.7291	92.0155	109.897	74.5042	53.8169	42.0537	47.3698	55.1338	55.6539	5.99866	5.49655	6.65885	6.92386	5.61743	0.309471	0.367833	0.601283	0.58352	0.59367	0.199703	0.421471	0.364314	0.284295	0.533498
	-5.10721	88.2309	73.9022	99.4395	87.7201	84.4674	55.7717	87.5546	82.6129	76.7333	88.1608	81.8711	50.5913	73.4913	71.6032	40.3419	37.4659	35.6904	54.7441	38.2564	15.6464	45.6411	50.0408	10.964	11.5724	42.0949
	-5.40824	92.4326	87.0151	100.074	102.819	96.5421	88.7333	91.2837	95.1933	87.1716	87.5551	79.4422	90.7071	74.757	84.9629	82.0473	79.4654	84.0003	79.5279	82.3353	76.5055	73.4532	65.0583	69.2625	70.0777	67.0324
	-5.70927	96.6944	90.3265	103.404	93.5987	87.8651	96.979	91.025	93.7361	92.9013	95.1274	93.7572	94.1814	96.2921	97.2887	93.1746	85.2775	89.5531	88.2781	83.9072	93.8287	95.0374	82.8644	86.5724	80.8971	79.8737
	-6.0103	110.088	117.362	105.169	122.335	114.559	100.517	94.0739	102.809	101.657	97.0224	101.041	96.8082	96.95	96.7471	93.4673	95.3197	97.1319	101.938	93.4973	101.894	91.2936	91.899	92.1001	92.6016	92.3387
	-6.31133	114.388	104.88	100.783	115.208	101.201	102.595	100.422	96.2354	99.0511	98.1827	99.3865	98.6769	101.207	103.395	105.931	98.2194	101.153	93.9306	107.687	97.4223	99.8872	94.3762	99.5935	93.9686	98.8507
	-6.61236	107.222	99.3005	107.968	103.377	105.522	103.569	104.193	99.6846	114.175	110.194	97.4383	102.447	101.107	99.9538	99.0464	95.144	102.707	99.1478	102.832	101.814	99.7485	100.588	98.0683	94.8288	98.9666
	-6.91339	105.92	103.263	101.543	101.777	97.9864	93.152	102.6	104.735	95.9333	98.4855	104.869	101.259	103.837	111.069	100.59	105.337	104.899	110.181	97.7932	98.0084	97.6025	98.6405	98.8796	93.006	94.4885
	-7.21442	96.1223	97.737	96.2804	92.904	95.6548	107.054	109.097	108.795	104.807	105.102	100.596	109.551	93.5309	102.413	102.912	99.6969	102.53	104.642	100.254	97.4699	106.521	96.2013	102.197	101.24	110.196
		cell viability (%) [RealTime-Glo assay]
		6 h					12 h					24 h					48 h					72 h
	log [ivermectin, 1a], M	replicate 1	replicate 2	replicate 3	replicate 4	replicate 5	replicate 1	replicate 2	replicate 3	replicate 4	replicate 5	replicate 1	replicate 2	replicate 3	replicate 4	replicate 5	replicate 1	replicate 2	replicate 3	replicate 4	replicate 5	replicate 1	replicate 2	replicate 3	replicate 4	replicate 5
	-3.90309	52.8643	53.0307	53.8798	53.6002	58.2084	32.5078	33.5412	22.4116	20.056	20.1557	13.4215	14.325	11.7627	11.1797	15.6926	-0.40982	-0.35504	-0.25517	-0.26315	0.266689	-0.21575	-0.28206	-0.12247	-0.21463	0.084683
	-4.20412	53.4695	61.2971	65.6187	65.3966	60.7929	35.8603	39.2249	39.0223	32.5388	36.8516	11.3161	13.1131	14.4733	16.4905	12.7291	-1.0647	-1.09526	-0.96166	-0.96841	0.040695	-0.952	-1.03776	-0.95662	-0.86009	-0.13406
	-4.50515	54.3022	52.4765	51.0163	51.9904	52.1822	27.7788	32.2652	28.4289	26.1748	31.7584	11.4109	8.05314	6.01862	6.84243	6.33711	-1.19251	-1.05777	-1.08105	-1.03555	0.197878	-1.06617	-1.04958	-0.886	-0.95475	0.089955
	-4.80618	36.7645	44.8169	48.4995	45.7261	42.6127	26.0686	25.8216	26.4999	26.7718	27.7622	4.24812	2.77385	4.10921	4.41261	4.79387	-1.08978	-1.08522	-1.09363	-0.98947	0.233184	-0.9947	-1.03437	-0.98273	-0.94007	-0.04165
	-5.10721	59.9753	56.1435	56.0754	57.4249	60.5214	50.6729	54.3062	54.6413	60.1078	55.66	30.074	28.9122	32.8892	23.0218	26.1445	3.06737	2.25727	2.29692	6.60044	4.01674	5.53603	0.277853	0.349667	2.73613	1.58295
	-5.40824	68.4643	64.52	68.1136	74.0368	62.0283	65.6928	62.7056	65.9604	68.434	64.1504	64.1893	63.6996	67.5095	71.7797	68.4082	68.5538	70.5539	73.5681	75.7831	67.33	66.1675	70.8784	64.5941	63.0801	73.8272
	-5.70927	85.0794	81.3962	85.0762	87.3131	84.2997	82.8739	87.4191	87.9465	85.5035	88.0723	75.5083	85.2045	84.0171	82.1181	86.2805	91.9401	87.6232	89.3985	75.2134	83.1434	83.0058	66.5804	76.4627	70.2785	74.1791
	-6.0103	96.3404	105.14	83.8204	92.5865	94.0186	96.5837	97.9565	95.9368	96.3859	110.239	89.0347	83.5659	84.5907	86.0386	85.6566	90.2076	86.0194	98.4367	86.2363	88.5811	75.5966	86.4746	88.7289	103.06	77.9273
	-6.31133	89.4095	103.619	91.3674	93.8991	97.7366	107.974	97.9759	99.2288	97.4404	96.6143	88.3513	96.1689	86.0694	93.0917	87.8599	92.2647	85.9496	102.552	94.2137	105.333	80.7153	86.3971	111.317	103.534	96.185
	-6.61236	100.843	95.1655	93.8097	94.8592	97.1403	97.499	97.1985	94.9362	94.9969	93.7509	96.5145	95.435	91.6461	90.7472	90.6073	100.615	93.5535	96.8996	90.6879	88.0039	108.231	108.601	96.8466	105.794	89.8976
	-6.91339	105.282	97.4497	97.7919	97.3143	102.724	96.7049	92.7762	88.6235	94.4707	93.4667	93.0263	92.0069	95.7019	86.6075	92.7111	95.0098	93.7707	94.873	88.4086	87.1484	92.7673	111.589	103.529	95.7083	87.4598
	-7.21442	97.6904	103.546	103.519	96.2106	91.6226	100.779	96.2342	96.9411	96.7487	98.496	95.8667	97.7791	96.2889	96.7173	94.444	113.897	106.401	101.701	95.2442	98.2246	112.523	89.4155	113.11	109.657	107.823

## Sheet: Fig 2B
	Figure 2B
	data for cytotoxicity assays are five intra-plate technical replicates from a single experiment
		for LDH release assay: data expressed as percent change relative to maximum LDH control (digitonin), with 100% being complete toxicity at assay time point, and 0% being no toxicity (DMSO)
		for CytoTox Green assay: data expressed as fold change relative to DMSO control (1.00)
	data for cellular viability assays are five intra-plate technical replicates from a single experiment; data expressed as percent change relative to DMSO control, with 100% being no effect/complete viability, and 0% being complete toxicity/no viability
		for caspase 3/7 activation assay: data expressed as fold change relative to DMSO control (1.00)
		for Annexin V binding assay: data expressed as fold change relative to DMSO control (1.00)
		cytotoxicity (% max) [LDH release assay]
		6 h					12 h					24 h					48 h					72 h
	log [ivermectin, 1a], M	replicate 1	replicate 2	replicate 3	replicate 4	replicate 5	replicate 1	replicate 2	replicate 3	replicate 4	replicate 5	replicate 1	replicate 2	replicate 3	replicate 4	replicate 5	replicate 1	replicate 2	replicate 3	replicate 4	replicate 5	replicate 1	replicate 2	replicate 3	replicate 4	replicate 5
	-3.90309	-1.8814	-3.87144	-4.19576	-3.72659	-2.08922	11.8879	15.6592	18.8577	12.263	17.1769	48.6609	50.5953	48.8046	47.8973	51.2811	49.1675	50.2822	46.8135	47.0605	53.0629	26.9854	19.2939	23.1303	26.6194	23.0652
	-4.20412	-1.30578	-2.35415	-1.16849	-3.81125	0.744154	11.6802	10.5322	11.1639	9.57662	7.053	52.3932	48.0352	54.3647	46.5715	55.9579	50.2734	48.6578	47.3573	51.5267	43.4609	29.2645	29.3522	26.8144	28.8122	28.1812
	-4.50515	-3.0143	-0.69054	-4.07236	0.318076	-1.41239	17.2751	9.984	11.4654	5.29488	16.142	37.7232	35.1823	42.3783	43.9833	42.0715	49.8966	51.7275	41.6518	45.5017	60.6596	30.4789	31.0583	31.2269	34.0293	35.1495
	-4.80618	-4.8464	-5.71176	-3.20921	-0.90713	1.48516	23.8884	23.9101	25.5806	6.21074	23.4111	41.1489	45.4691	42.6461	43.1441	42.386	43.286	46.1198	42.1401	44.4527	44.2427	27.675	29.4346	32.5231	28.4262	25.9788
	-5.10721	-1.63867	-0.38646	-0.28183	0.359462	-7.57232	-0.72425	-1.319	0.06555	0.967264	-0.5228	6.27836	9.72088	13.3895	19.6376	14.0296	36.8152	32.2527	34.0835	38.8482	39.8621	25.6892	21.4115	30.0023	27.187	26.1237
	-5.40824	-3.16555	-3.0033	-1.69516	-2.52669	-4.70015	-6.05715	-4.58048	-4.6177	-5.80897	-6.23398	-6.02246	-7.65859	-7.28616	-8.23155	-8.34933	-4.85708	-3.80418	-4.28301	-4.88618	-2.51319	-10.3894	-8.44744	-8.13563	-9.91832	-7.63404
	-5.70927	-0.55769	-1.88915	0.662552	0.386092	-3.93241	-0.1384	-3.24942	-1.78116	-0.08124	-3.71276	-4.44402	-3.97169	-4.28445	-2.55471	-4.72486	-2.93335	-4.54149	-0.18292	-1.59367	-1.89371	-5.95223	-8.185	-6.19672	-4.42777	-6.89424
	-6.0103	-2.83952	-0.93394	-2.52763	1.23212	-3.05544	-0.46954	-2.48008	-1.75843	-1.00842	-1.95066	1.12433	-1.26982	1.15912	-1.82645	0.956711	-0.82142	0.523451	2.32734	-0.38386	2.79979	-4.00664	-4.02425	-2.80905	-1.29445	1.38251
	-6.31133	-0.36737	4.84958	2.19582	1.61541	3.38347	-1.67608	-2.73933	0.030641	-1.17049	1.20726	0.08529	-2.8532	-1.94236	0.268744	-2.62146	-0.09928	1.61117	2.51887	1.65088	1.94873	1.93142	0.213836	-0.01724	-1.10712	-2.63846
	-6.61236	-1.66016	1.14855	-2.28851	-2.50483	-4.34525	-0.68308	-3.29347	-1.31145	-3.43415	0.242282	-2.98808	-1.24818	0.343566	-2.96601	-1.04331	0.279425	0.11744	-0.30912	-0.19303	-0.25243	1.7843	-0.31813	0.432243	-0.77804	-4.06654
	-6.91339	-3.96684	-2.49775	0.281931	-3.38165	-0.17221	2.6471	-2.7876	3.02376	-1.87883	0.425987	1.05838	-1.14511	1.36031	-0.48342	0.091544	3.94269	2.57982	2.10381	0.763604	4.4187	-0.28241	-2.3624	-3.12338	-0.58003	-2.5518
	-7.21442	-7.82834	-5.02749	-6.42642	-5.8418	-6.42046	-0.55706	-1.69508	-1.06783	-3.25127	-3.71723	-0.0206	-1.02531	1.18695	-0.16006	0.508692	0.543291	-0.94015	2.04316	1.43555	0.882676	-1.8107	0.070972	1.32663	2.18921	-1.67239
		cytotoxicity (fold change) [CellTox Green assay]
		6 h					12 h					24 h					48 h					72 h
	log [ivermectin, 1a], M	replicate 1	replicate 2	replicate 3	replicate 4	replicate 5	replicate 1	replicate 2	replicate 3	replicate 4	replicate 5	replicate 1	replicate 2	replicate 3	replicate 4	replicate 5	replicate 1	replicate 2	replicate 3	replicate 4	replicate 5	replicate 1	replicate 2	replicate 3	replicate 4	replicate 5
	-3.90309	9.76672	3.69172	10.1121	5.97738	5.05285	12.2019	13.146	20.514	18.2147	13.4662	31.0808	32.165	29.743	32.0844	29.6167	25.3853	26.2684	26.915	26.0427	27.2681	19.2811	21.1102	20.9845	19.9548	20.1423
	-4.20412	5.76676	5.12024	5.07783	6.06026	5.27897	15.8392	15.2469	17.3471	16.7383	17.7671	25.1497	25.3576	24.6191	24.6626	25.2776	31.3865	27.1583	25.743	30.3248	30.7264	21.1383	22.6019	20.9194	20.2817	22.5631
	-4.50515	10.0722	9.57273	10.6265	9.69558	10.0407	18.0015	19.0569	23.2275	24.4034	25.3149	33.8541	30.9803	36.823	37.6487	37.3648	23.6419	21.1083	25.2458	26.7697	26.6279	15.7835	13.6749	14.6976	14.6487	15.9764
	-4.80618	12.4398	11.03	12.105	11.2547	13.5351	9.17142	11.6096	12.2837	10.2787	13.0335	22.0198	22.7078	24.2046	23.4133	22.9467	31.1799	32.3569	32.638	31.5479	29.4523	25.6851	24.841	23.5922	22.9218	23.8193
	-5.10721	6.10471	5.91385	7.25847	6.32294	6.59124	8.11854	10.9	13.8552	9.70567	13.1138	27.5039	22.8031	24.5593	25.1262	26.0778	32.7757	32.4819	29.8827	30.6287	32.8864	12.3233	11.7475	12.7462	12.0631	12.5429
	-5.40824	1.11613	1.95704	0.941696	1.22516	1.4451	0.975184	0.760116	0.84118	0.942097	0.890811	2.93327	1.89876	2.28649	2.34378	1.58741	3.16222	3.01352	2.40525	2.5575	2.35498	4.08366	3.61129	3.2265	2.99032	3.55479
	-5.70927	0.665474	0.764725	0.539803	1.03178	0.581217	0.750099	0.684439	0.90984	1.2156	0.95394	0.888444	1.25302	1.08165	1.13096	1.21584	1.21	0.934626	1.17713	1.27647	1.55331	1.55945	1.46747	1.3352	1.40015	1.2143
	-6.0103	0.588609	0.930286	1.15169	0.905005	1.78141	0.314266	0.950667	1.28942	0.826511	0.338933	0.918705	0.918705	0.984885	0.938314	0.959557	1.11036	1.44143	1.60196	1.23409	1.69559	1.17025	1.0594	1.06636	1.03057	1.21548
	-6.31133	0.553324	0.645235	0.569485	0.410913	0.336678	1.10715	1.55041	1.03271	1.57183	1.87185	0.558435	0.873184	0.492735	1.47823	0.685251	0.88612	1.03973	1.16609	0.793049	1.06016	1.14358	1.08662	0.970328	0.796123	0.971285
	-6.61236	0.858942	0.706783	0.640825	0.83478	0.531767	0.856969	1.02646	0.793307	3.07602	0.953701	1.07716	1.26805	0.898187	0.930799	1.04057	1.00972	0.734864	0.782186	0.885907	0.881369	0.645369	1.10626	1.04962	1.11146	1.31202
	-6.91339	0.779322	0.579379	0.84671	1.46653	0.910396	1.05985	0.92875	1.16082	0.988193	0.737393	0.745026	1.34387	0.920396	1.03354	1.02869	1.14995	1.30272	1.62768	1.1936	1.29221	1.20144	0.96486	1.15145	0.963375	1.11433
	-7.21442	0.998051	1.32	1.00819	0.766526	1.03001	0.803365	1.12223	0.930153	1.26344	1.12603	0.866239	0.888405	1.27822	1.21402	1.09784	1.48134	1.15934	0.946223	1.45544	1.15934	0.919729	0.815052	1.06671	1.30644	1.47566
		apoptosis (fold change) [caspase 3/7 activation assay]
		6 h					12 h					24 h					48 h					72 h
	log [ivermectin, 1a], M	replicate 1	replicate 2	replicate 3	replicate 4	replicate 5	replicate 1	replicate 2	replicate 3	replicate 4	replicate 5	replicate 1	replicate 2	replicate 3	replicate 4	replicate 5	replicate 1	replicate 2	replicate 3	replicate 4	replicate 5	replicate 1	replicate 2	replicate 3	replicate 4	replicate 5
	-3.90309	1.33784	0.767471	2.90211	1.64248	1.26124	10.7786	9.04032	15.034	12.9266	12.9459	3.72775	3.81628	9.08981	6.93789	9.03679	4.52145	3.74563	2.80137	3.07766	3.49783	1.36521	1.9501	1.51688	1.63586	1.39453
	-4.20412	8.00283	2.99176	1.81493	14.9749	2.35644	15.6131	15.739	16.1212	18.5493	20.2219	7.81135	10.8089	5.59223	7.54177	8.44368	4.11012	8.2455	1.96407	6.52372	1.70543	1.66917	1.40433	1.42271	2.87359	2.4705
	-4.50515	17.716	16.6741	17.3713	18.0236	18.3868	15.7201	16.1156	15.6835	17.842	17.9484	10.7573	7.55113	7.9075	10.9174	8.28117	3.8736	3.34548	3.01008	3.40697	2.76566	1.86908	1.97322	1.60367	1.7137	1.83384
	-4.80618	18.4099	18.712	16.7528	18.6849	18.2037	13.9733	15.4924	13.8682	14.6926	13.183	6.25685	7.56864	7.46724	7.29781	7.75835	3.41876	3.87733	3.57768	3.8363	2.29759	2.08002	1.98975	1.5697	2.08275	1.61523
	-5.10721	7.95816	13.4334	8.51638	14.0209	10.8056	13.0871	12.3594	13.7478	11.4635	7.5234	7.75981	5.69639	6.20254	5.48549	7.94157	3.13959	2.97174	3.0885	4.00279	4.16856	1.50721	1.69261	1.84452	1.4208	1.25725
	-5.40824	1.04408	1.36343	1.43621	1.40424	1.40763	1.22218	1.14422	0.931323	1.03724	1.36933	1.71716	1.12236	1.41408	1.24228	1.17582	1.20743	1.98783	1.61192	1.13435	0.895167	0.849819	0.789602	1.05552	1.13514	1.59844
	-5.70927	0.991472	0.631505	0.603038	0.97425	0.88244	0.874751	0.802758	1.21317	1.09013	1.28865	1.07128	0.894165	0.6847	0.712827	1.04944	0.757468	0.730648	1.37702	0.982935	0.966042	0.680258	0.616546	0.537371	0.755797	0.891048
	-6.0103	1.32451	1.25334	1.19342	0.947199	0.928522	1.07209	1.14216	1.08031	1.23807	1.05725	1.05117	0.968731	0.869687	0.969324	0.796487	0.808526	1.36642	1.50384	1.42319	1.27089	1.16847	1.03197	0.81825	1.01296	1.35084
	-6.31133	0.793854	0.79582	1.54819	1.19621	1.06382	0.757868	1.20005	0.810784	1.56129	1.27862	1.61928	0.944271	1.17742	0.804736	1.12897	0.759342	1.16379	1.50611	1.37015	2.0442	0.900709	1.03546	0.978423	0.829915	1.16347
	-6.61236	1.19605	0.83219	1.04809	1.01483	1.24551	0.600687	1.18529	0.904027	0.965244	1.06442	1.30202	1.34577	1.04091	1.15325	1.52608	0.999827	1.22479	1.44915	1.34454	1.16836	0.977617	0.909482	1.00547	0.842607	1.08008
	-6.91339	0.918457	1.04483	0.919046	0.706526	0.871156	0.977477	1.03004	1.26053	1.44781	1.24008	1.33975	1.62793	1.38484	0.928168	0.948081	1.09686	1.04681	1.01943	1.54485	1.78576	1.1077	1.43662	0.933104	0.795555	0.930384
	-7.21442	0.978615	1.20301	1.32856	0.675661	1.12237	0.904686	0.874861	1.25074	1.1647	1.35053	1.16971	1.03002	0.924412	1.09808	1.21658	0.876261	0.886366	0.948947	1.56185	1.70587	0.832383	0.967322	1.28809	1.20559	0.773132
		apoptosis (fold change) [Annexin V binding assay]
		6 h					12 h					24 h					48 h					72 h
	log [ivermectin, 1a], M	replicate 1	replicate 2	replicate 3	replicate 4	replicate 5	replicate 1	replicate 2	replicate 3	replicate 4	replicate 5	replicate 1	replicate 2	replicate 3	replicate 4	replicate 5	replicate 1	replicate 2	replicate 3	replicate 4	replicate 5	replicate 1	replicate 2	replicate 3	replicate 4	replicate 5
	-3.90309	0.86977	0.843641	0.740707	0.993319	0.748714	0.851344	2.78344	2.5713	2.21514	2.48116	2.98033	1.79915	4.65456	4.27165	4.22319	4.32249	4.35301	4.62111	3.28681	3.28672	3.44601	3.38171	3.52527	3.70185	2.17329
	-4.20412	1.06089	0.966647	0.866405	0.898897	1.12244	2.19161	2.45259	2.48356	2.61291	2.18318	2.17571	2.03696	4.40807	4.1476	4.30947	4.56205	4.72436	4.61748	2.99752	3.0301	3.10586	3.29889	2.36315	2.82895	2.08806
	-4.50515	0.972532	1.03716	0.887565	0.924614	0.842913	0.99445	2.86139	3.18293	2.75058	2.99082	3.06862	3.07921	3.83121	4.50169	4.1619	3.8407	4.20512	4.16456	3.13697	3.1225	3.117	3.12215	3.26914	3.2259	2.07968
	-4.80618	0.838335	0.88851	1.13892	0.882252	0.926077	0.901964	2.75062	2.67403	2.63604	2.4425	2.50397	2.82176	4.23524	4.60192	4.48277	4.47521	4.4825	4.5019	2.91506	2.96897	3.00577	2.9682	2.97419	3.15604	2.01195
	-5.10721	1.52633	1.36262	1.41893	1.23859	1.28912	1.31204	2.43591	2.40617	2.79181	2.57695	2.62034	2.43257	3.20109	3.69902	3.41496	3.67163	3.50282	3.2182	3.03485	3.03294	3.0885	3.01119	3.27792	3.2791	2.24119
	-5.40824	0.64353	0.913005	0.801905	0.781284	0.823979	1.03094	0.967313	1.06431	1.29014	1.09214	0.839211	1.00715	0.671176	0.612035	0.558256	0.680513	0.607673	0.571242	1.02268	1.14538	1.13443	1.05057	1.20567	1.14301	0.863554
	-5.70927	0.785218	0.585882	1.17781	1.00599	0.876276	0.818471	0.971329	1.04257	1.05117	0.65066	1.01006	1.16582	0.605368	0.610164	0.490138	0.462264	0.581231	0.495673	0.919899	1.02261	0.847452	0.950496	1.02106	0.893685	1.02738
	-6.0103	0.85136	0.866854	0.977056	0.661872	0.712402	1.23051	1.12486	1.06358	1.08709	1.26679	0.880977	0.898718	0.844524	0.626736	0.742038	0.716235	0.700196	0.919548	0.944652	0.966639	0.963382	0.923619	1.0453	1.02151	1.16141
	-6.31133	1.24673	0.975334	1.26657	1.08513	1.07617	1.04326	0.937928	0.929321	0.965076	0.878203	0.911416	0.667811	0.838574	0.967635	0.810372	0.867841	0.711921	0.753073	0.996562	0.961735	0.959598	0.995563	0.87409	1.0419	1.01879
	-6.61236	0.758606	1.16304	0.835878	0.95394	0.791798	0.91961	0.960929	1.27335	0.993058	1.10424	1.00466	1.22208	0.772508	0.871716	0.795027	0.864646	0.749146	0.737895	1.12057	1.0618	1.01721	1.11706	1.13623	1.05418	1.08737
	-6.91339	1.10563	0.778931	1.13273	1.10956	0.91707	0.905008	1.0471	1.00451	0.790156	0.804598	0.907641	1.23764	0.881268	1.00358	0.819662	0.800002	0.850317	0.904532	1.13346	1.06597	0.971609	0.964822	1.01591	1.14881	0.845082
	-7.21442	1.10831	0.935836	0.852497	1.12332	1.11797	0.906895	1.21297	1.01136	0.989182	1.16658	0.83221	1.20004	0.913464	0.987788	1.01943	0.807463	0.820664	0.854161	1.11881	1.32992	1.07752	1.22523	1.07671	1.14872	1.09863

## Sheet: Fig 2C
	Figure 2C
	relative cell counts from Broad PRISM assay (1.0 denotes no change in cell count relative to DMSO, 0.0 denotes 100% cell count loss)
		Broad PRISM data was accessed from the Broad DepMap (https://depmap.org/portal/) for ivermectin, sample BRD-K85554912-001-06-3, dataset 19Q4
		n.b., data are not sorted according to cell line
	log [ivermectin, 1], M
	-9.2	-8.6	-8	-7.4	-6.8	-6.2	-5.6	-5
	1.28449	1.20828	1.08008	0.681232	1.31077	0.305387	0.869574	0.176632
	1.12566	1.16535	0.83316	0.968018	0.849769	0.264585	0.810881	0.0379696
	1.40867	1.85637	0.881659	0.804514	1.02718	0.159369	0.884084	0.0553451
	1.17244	1.78066	0.750123	0.866702	0.602177	0.321782	1.48773	0.03829
	1.05818	1.54018	1.20895	1.37716	0.975036	0.350269	1.28229	0.0455921
	0.861958	0.954122	0.667233	1.00695	1.23728	0.414695	1.33955	0.0888068
	0.640982	1.26081	0.99183	0.680851	1.25412	0.353834	0.88644	0.233621
	1.12722	0.99501	0.697269	0.86407	0.954759	0.413281	0.954037	0.123435
	0.977334	1.60015	1.08409	1.11886	0.942322	0.326656	1.09429	0.0362503
	0.944584	1.21804	0.855007	1.16408	0.856789	0.285719	0.921379	0.050711
	1.13658	1.15335	0.821393	1.05336	0.660798	0.398816	1.00799	0.0506154
	0.951132	1.51741	1.21824	1.21309	0.906046	0.280642	1.05355	0.0312643
	0.843259	1.45851	0.655999	1.45552	0.773696	0.211389	1.14406	0.0999936
	1.18173	2.59759	2.22389	1.38019	0.940996	0.23428	1.12154	0.186507
	1.37145	2.31948	1.31445	1.22079	1.05636	0.174068	1.07785	0.062159
	1.01511	1.28473	1.07814	0.828216	0.655195	0.352963	0.874623	0.128057
	1.31744	1.45416	1.33144	1.34478	0.753527	0.184803	1.12737	0.0897103
	0.840877	1.04552	1.0181	0.852774	1.17729	0.354376	1.43563	0.0544173
	1.29472	1.32457	1.04738	1.1718	0.84242	0.339056	0.796277	0.0556123
	1.19688	1.69739	1.66467	1.07896	1.13208	0.209272	1.29714	0.051711
	1.1886	1.10174	0.977957	0.880283	0.86649	0.267074	0.868008	0.063506
	1.2318	1.44532	1.00359	1.34926	1.3573	0.230733	1.19205	0.0459203
	1.06412	1.67098	1.08811	1.1751	0.925846	0.17854	0.879028	0.0166724
	1.337	1.51178	1.00451	1.15732	1.09939	0.250213	0.843525	0.0344555
	1.28136	1.37703	1.13946	1.17874	1.01085	0.307837	1.00168	0.0618915
	0.981058	1.71187	1.26142	1.09393	1.13936	0.257508	1.02043	0.0284838
	1.34804	1.23494	1.17309	1.05157	1.20492	0.25253	0.891051	0.0559076
	1.32832	1.42746	1.17421	1.70239	0.488625	0.371518	0.875602	0.104968
	1.09516	1.4242	0.891782	1.26075	0.925845	0.301046	0.827821	0.0203141
	1.06083	1.90158	1.38232	0.839361	1.70531	0.268092	0.933747	0.171597
	1.12975	1.23322	1.0044	1.58223	1.317	0.509248	0.599192	0.0422444
	1.33625	1.42241	1.101	1.0195	0.980719	0.382073	1.30965	0.086727
	1.14476	1.78753	1.00621	1.22705	1.28076	0.21335	1.19114	0.070589
	1.11308	1.75246	1.14899	0.889368	1.17548	0.190149	0.762237	0.0952557
	1.28471	1.75866	1.12263	1.25201	1.03115	0.331794	1.15844	0.0473321
	1.01901	1.19246	0.805636	1.16225	1.06214	0.252026	1.40525	0.058328
	0.924278	1.38494	0.972489	1.36843	0.876088	0.414793	1.05674	0.0435966
	0.923256	1.68355	1.23572	1.35477	0.995299	0.322775	0.896053	0.0503467
	0.756785	1.37031	0.842732	0.9951	1.0473	0.264335	0.889052	0.0931749
	1.13799	1.77042	1.12505	1.50451	1.08053	0.461707	1.12753	0.0474823
	0.657664	1.07323	0.894878	0.88566	0.788244	0.403068	0.614432	0.0432799
	1.02746	1.35286	1.36973	1.13572	1.19023	0.234617	0.730335	0.0913063
	1.16172	1.67455	1.14187	1.1378	1.12203	0.236214	0.984219	0.0797875
	1.05496	1.28014	1.33818	1.29747	1.23908	0.243605	1.23533	0.0507563
	1.7319	1.41102	1.45859	1.40063	1.82978	0.443434	0.655444	0.0255641
	1.01867	1.80395	1.31302	1.37087	0.929795	0.255739	0.918609	0.0550396
	1.11517	1.45176	0.987679	1.32636	1.07516	0.419925	1.04461	0.0670686
	1.2362	1.25703	0.994317	1.66533	0.914718	0.270509	1.1627	0.0473596
	1.03797	1.29314	0.992892	0.882423	1.03562	0.413868	1.06224	0.054235
	1.44365	1.10837	1.26768	1.50745	1.05048	0.330986	0.86696	0.0733226
	1.33765	1.50077	1.03482	1.02232	1.08959	0.38415	1.23536	0.0434972
	0.98996	1.83848	0.954625	1.2655	1.00758	0.25503	1.42421	0.13369
	1.37144	2.10512	1.30978	1.40887	1.06811	0.35033	0.588737	0.072705
	1.06603	1.52263	1.13373	1.71671	0.97081	0.402986	1.18155	0.054336
	0.810485	1.94274	1.1309	1.35357	0.866019	0.304157	0.867119	0.100419
	1.1909	1.88799	0.944952	1.56534	1.16503	0.312385	1.18703	0.0511697
	1.32451	1.14033	0.878847	0.979966	1.13413	0.459188	1.21154	0.247281
	1.08728	1.43728	0.892117	1.42871	0.938338	0.443317	1.14688	0.0836326
	1.2215	1.41544	1.11068	1.04312	0.960035	0.488068	0.979333	0.0646315
	1.20408	1.26066	1.24121	1.19979	1.17996	0.355156	0.744578	0.0558424
	0.943412	1.04742	0.846538	1.34179	1.04459	0.449026	1.15292	0.0505409
	1.16638	1.65169	1.25828	1.20676	1.45664	0.338445	0.967733	0.0572546
	1.15038	1.75447	0.903712	1.28189	0.914916	0.333723	1.24466	0.0639031
	1.48045	1.56667	1.1581	1.3585	1.07462	0.612611	0.983359	0.146262
	0.899456	1.39015	0.679972	0.928467	1.06631	0.302357	1.05972	0.0598289
	1.15747	1.24283	0.918062	1.40995	0.923847	0.519364	0.624598	0.0757351
	1.23383	1.3726	1.11266	1.34872	1.4622	0.382158	1.01834	0.0274958
	1.20481	1.97534	1.47957	0.968252	1.16127	0.451376	1.11308	0.0750116
	0.87489	1.46329	1.00263	1.68304	0.97344	0.363217	1.16272	0.0874755
	1.0976	1.22718	0.687101	0.796379	1.20914	0.399866	1.58868	0.0386476
	1.12886	1.01874	0.883864	1.58345	1.36135	0.391851	1.17103	0.189139
	1.14878	1.16674	1.37125	1.33175	1.43648	0.408819	1.02802	0.120229
	1.15163	1.40625	1.32083	1.38478	1.35966	0.423004	1.25476	0.055982
	0.97474	1.61025	0.968517	1.12007	1.30357	0.545924	1.04305	0.0488568
	1.79299	1.72949	0.979946	1.17025	1.02017	0.398007	0.92979	0.035099
	0.909068	1.49903	1.21289	1.52833	0.960481	0.432464	0.953662	0.0880163
	1.03485	1.58264	1.24946	1.22884	1.16824	0.499927	1.07828	0.0496154
	1.02023	1.36095	1.10319	1.15047	0.863545	0.390429	0.93444	0.0642748
	0.761784	1.66365	0.899292	1.55631	0.873377	0.475681	0.902035	0.0957602
	1.16521	1.49103	0.835763	1.34587	0.876106	0.323983	0.935321	0.0791849
	1.19691	1.67324	1.02397	1.10379	0.978063	0.5312	0.986246	0.0650891
	0.880581	1.16396	0.769512	1.16954	0.840487	0.563679	0.828677	0.0669648
	1.05835	1.27939	0.974461	1.2863	0.867737	0.283939	0.808978	0.0450771
	1.00185	1.29675	0.944844	1.13071	1.10763	0.266914	1.23818	0.0386897
	1.9339	2.24543	1.60466	1.38817	1.09555	0.474604	0.556079	0.13879
	1.02484	1.21082	1.11154	1.14625	1.06986	0.541381	0.971773	0.0781577
	1.13746	1.59694	1.15438	1.33085	1.36696	0.491799	0.970888	0.128317
	1.04327	1.56764	0.977604	1.33588	1.05582	0.40696	0.949404	0.0459143
	1.12458	1.26461	0.898484	1.03824	1.25645	0.502094	0.908001	0.0522218
	0.850643	1.40519	0.775701	1.74895	0.915211	0.406352	1.05898	0.0536793
	0.979374	1.58415	0.940913	1.23063	1.04786	0.51918	0.797057	0.0800066
	1.19849	1.4434	0.680055	0.791685	1.34812	0.291478	0.927283	0.33628
	0.827416	1.41976	1.14128	1.77528	0.972624	0.290256	1.02048	0.0640754
	1.01683	1.43406	0.966303	1.44881	1.04416	0.418453	1.09869	0.0974547
	0.905626	1.39768	0.864483	1.01142	0.976964	0.373961	0.876402	0.061795
	1.17382	1.45956	0.974893	1.32831	1.11585	0.492784	0.963222	0.0402879
	1.29154	1.38866	1.23686	1.10289	1.44304	0.492893	1.03906	0.0963083
	1.26682	1.98757	0.954869	1.61442	0.855744	0.295019	1.31707	0.0912806
	1.10973	1.31327	0.886108	1.29157	1.1809	0.571984	0.984208	0.0495729
	1.41528	1.39567	1.10222	1.1419	0.88447	0.49425	0.841141	0.0673679
	0.987653	1.74954	1.04456	1.13269	0.918557	0.576637	0.918012	0.0369578
	1.19844	1.30606	1.07267	1.04816	1.05824	0.494788	1.04314	0.0144811
	0.989254	1.43461	1.04877	1.2413	1.09384	0.380647	0.752854	0.048131
	1.19575	1.25845	1.07313	1.08565	1.188	0.322876	1.06926	0.0616321
	1.13394	1.09234	0.73735	1.39542	0.917303	0.441593	1.01835	0.0729755
	1.13542	1.4554	1.29439	1.97764	1.03762	0.494795	0.952915	0.0266667
	1.17113	1.58155	0.966084	1.12223	0.944794	0.533586	0.752268	0.0320904
	1.14502	1.34677	1.48497	1.09505	0.810734	0.406231	0.997253	0.0887444
	0.909756	1.28818	0.911098	1.09832	0.996686	0.392758	1.05092	0.0438049
	1.01562	1.63805	0.963044	1.17061	1.1489	0.496717	1.49096	0.0558062
	0.880577	1.18119	1.01981	0.85709	1.0508	0.420495	0.917515	0.132709
	0.977292	1.42921	1.08877	1.17479	1.22692	0.346352	0.738787	0.0366073
	1.0462	1.74541	0.743795	1.36092	1.30214	0.46437	0.953334	0.0491016
	0.813429	1.36991	1.02865	1.04719	1.23652	0.464086	0.872824	0.0831628
	1.24872	1.14056	0.767924	1.02744	1.11606	0.682878	1.01439	0.17157
	1.42801	1.14847	1.21801	1.20432	1.22631	0.303386	0.809927	0.0774377
	1.298	1.70723	1.08668	1.42626	1.10928	0.395801	1.33944	0.0227009
	0.780267	1.10174	1.10732	1.13686	1.23334	0.476206	0.761991	0.0593967
	1.26877	1.33756	0.914939	1.4141	1.16362	0.476093	1.187	0.092445
	1.14865	1.0406	1.14636	1.1001	1.05521	0.521173	1.12136	0.0528968
	1.45398	2.0004	1.20627	1.61788	1.18107	0.35496	1.28465	0.0177969
	0.884697	1.36501	0.876059	1.4583	1.14114	0.53625	0.89375	0.0547599
	1.23632	1.36199	1.11358	1.41028	1.14518	0.55153	1.09632	0.12165
	1.05421	1.29129	0.478202	1.09149	1.14578	0.641879	1.06386	0.111742
	0.869036	1.09854	0.947122	1.15795	0.787813	0.416925	1.31355	0.0610285
	1.17702	1.65179	1.03124	1.16002	1.02426	0.486611	0.903405	0.111144
	1.07674	1.61793	0.953743	1.11241	1.11229	0.307699	1.11451	0.0463567
	1.90011	1.56648	1.32934	1.09144	1.3786	0.575759	0.857442	0.0425141
	2.04546	2.91096	0.668169	1.46801	2.28914	0.975928	1.05433	0.210855
	1.25342	2.13229	1.33031	1.92853	1.12749	0.499375	0.942975	0.0502552
	0.994862	1.63928	1.1648	1.36948	1.16039	0.498379	1.00774	0.153251
	1.00845	1.31998	0.701614	1.05106	0.766754	0.44073	1.03517	0.0873159
	0.988436	1.72338	0.926451	0.993853	1.01786	0.611543	1.23033	0.0859253
	1.68358	1.34321	1.24436	1.2801	1.18218	0.268532	1.00573	0.106519
	0.915042	1.3599	1.41232	1.37426	1.01751	0.65768	1.61001	0.106049
	0.721942	1.47936	0.652324	1.20608	1.08813	0.406115	0.946464	0.0743495
	0.943679	1.575	0.962125	0.919468	0.987248	0.609712	0.948579	0.0568847
	1.11363	1.63451	1.01753	1.33077	1.16525	0.343935	0.914814	0.0530017
	0.996841	1.17582	1.09372	1.35531	1.25928	0.756316	0.966096	0.129687
	1.19548	1.83398	0.927717	0.911901	1.13081	0.529946	0.701091	0.122078
	1.02677	1.71719	0.80995	1.18475	1.25048	0.473966	0.912711	0.0671109
	1.3322	1.69546	1.01628	1.3995	1.37049	0.567331	1.45263	0.22053
	0.828387	1.70677	0.882694	1.06985	1.00873	0.638086	1.02518	0.214552
	1.76738	2.07303	1.14518	1.43568	1.47047	0.716952	1.55683	0.220628
	1.27453	2.22719	1.2496	1.76581	1.47606	0.369931	1.5286	0.142955
	1.00158	1.27757	0.838998	1.09484	1.10951	0.317312	0.877271	0.0737825
	1.30475	1.20003	0.920062	0.986259	0.853728	0.546656	0.910369	0.0560674
	1.17375	1.50501	1.14242	0.907158	0.797207	0.650376	0.898954	0.0839417
	1.23689	1.35833	1.0389	1.26111	0.984325	0.56713	1.07539	0.229261
	1.08387	1.51873	1.0649	1.7014	0.669033	0.560089	0.82241	0.0659518
	1.43056	1.1594	0.774025	1.45087	0.988404	0.564688	0.824504	0.0449046
	1.16188	1.56151	1.19849	1.4229	1.058	0.31832	1.12038	0.172938
	0.965249	1.40229	1.002	1.15683	0.961425	0.471378	0.905042	0.126426
	1.1438	1.62348	1.2776	1.12832	1.19297	0.397377	1.07331	0.330995
	1.01846	1.15212	1.00883	0.899441	0.95061	0.650032	0.741579	0.112402
	0.978432	1.32866	1.11375	0.944116	0.951386	0.724543	0.825628	0.0694223
	1.03899	1.58989	0.982457	1.13644	0.958474	0.638634	0.990054	0.0729532
	1.08525	1.33332	0.868727	1.36688	0.745663	0.6429	1.09907	0.104576
	0.895844	1.37932	1.1859	1.03533	0.864841	0.456634	0.868106	0.144701
	0.955298	1.2913	1.13215	1.16669	1.19177	0.360448	0.993625	0.0776513
	0.948627	1.69865	0.754516	1.25515	0.960677	0.409581	1.29885	0.0438364
	0.972512	1.19847	0.918794	1.44225	1.03124	0.338982	1.26243	0.519436
	1.46247	1.0873	1.41624	0.83975	0.975875	0.766307	1.04051	0.152417
	1.46709	1.53477	1.12471	1.26902	1.8696	0.584893	1.47761	0.366933
	1.09287	1.58695	0.936896	1.03989	1.02808	0.647334	1.00216	0.0691498
	1.58804	2.47255	1.05376	1.84936	1.20599	0.456965	0.378895	0.565331
	1.23199	1.71695	0.903343	1.47201	0.977581	0.533779	0.981953	0.0801475
	0.930013	1.77599	0.998037	1.5469	1.04107	0.479583	1.08261	0.0414612
	1.1475	1.47652	0.960171	1.73306	1.22411	0.63193	1.33186	0.0359634
	1.0656	1.82216	1.10755	1.32626	1.11035	0.531833	0.841031	0.110922
	1.37436	1.42556	1.31215	1.01777	1.04182	0.413919	1.04031	0.096976
	1.31102	1.45252	0.914851	1.73837	1.01823	0.441347	1.04831	0.146524
	1.34277	1.98077	1.12923	1.53736	1.05691	0.672046	1.48087	0.161432
	1.14114	1.46476	0.94256	1.16201	1.11835	0.446665	1.17061	0.0601747
	2.24668	2.67729	1.28251	1.93965	1.7908	0.762155	1.29444	0.155207
	1.10108	1.54825	0.662526	1.08716	0.972234	0.634214	1.0344	0.0554427
	1.10042	1.64717	0.884152	0.860625	0.930321	0.717207	0.89761	0.0498026
	1.10878	1.4852	1.0619	1.36527	1.19265	0.565132	1.20883	0.321354
	1.3207	1.48251	1.13185	1.36698	1.30327	0.462401	1.59048	0.0757597
	1.06226	1.27605	0.797521	0.942997	1.03564	0.537608	0.873742	0.131172
	1.27455	2.15842	1.11299	1.23236	1.57147	0.423607	0.99417	0.0510082
	1.44471	1.36147	0.998268	0.999857	1.36836	0.386833	1.18587	0.0757641
	1.38053	1.26616	1.00005	1.20061	1.13919	0.47663	0.950881	0.10501
	0.999791	1.48455	1.01978	1.58856	1.00987	1.10052	0.954911	0.0844732
	1.26744	0.890369	0.848519	1.44932	1.18787	0.616866	1.50133	0.165676
	0.870399	1.2383	0.806511	1.15762	1.02782	0.652707	0.98544	0.0942926
	0.637623	1.41043	1.41432	1.22041	0.970142	0.596991	0.946382	0.0740811
	1.09824	1.54718	1.0549	1.11448	1.17294	0.439777	1.06122	0.129243
	0.719802	1.10431	0.985794	1.34874	0.723838	0.735071	0.776144	0.0620646
	1.5403	1.95683	1.3188	1.76862	1.5164	0.755795	2.03781	0.0833557
	1.09148	1.667	0.994563	1.00451	1.14187	0.73709	1.26982	0.122761
	0.981732	1.59859	0.891237	1.15159	0.651183	0.535319	1.35654	0.115989
	1.26671	1.18174	1.05471	1.37831	0.872962	0.616972	1.05871	0.110415
	1.66308	2.0794	0.650317	1.17637	1.25012	0.64045	0.9685	0.112495
	1.14191	1.43908	1.20825	0.869311	1.44483	0.432985	1.17713	0.094307
	1.17186	1.54476	1.37354	1.49807	1.34433	0.704145	1.27419	0.0839214
	1.16709	1.48233	1.1185	1.1922	1.03971	0.395306	1.04817	0.54416
	0.67192	2.50544	1.59828	1.51191	1.24646	0.533107	1.11702	0.126703
	0.854474	1.48998	0.931258	1.30087	1.01458	0.501254	0.86235	0.0625861
	1.77722	0.931935	0.910269	1.28974	1.32919	0.419037	0.988309	0.0212143
	0.961222	1.9594	1.093	1.39994	1.22424	0.588133	1.27405	0.10328
	1.16544	2.27014	1.0364	1.25257	1.05378	0.531921	1.01752	0.145092
	1.17177	1.14085	1.25224	0.82282	1.0235	0.557011	0.970765	0.0355993
	0.859274	1.2982	1.02537	1.22521	1.03874	0.54617	0.880533	0.198098
	1.146	1.64692	0.995014	1.03808	0.995472	0.659256	0.903009	0.0273858
	1.12475	1.74626	0.887013	1.39347	1.28241	0.800325	0.807622	0.0530837
	1.00043	1.56251	0.941893	1.41383	0.894406	0.619242	0.747218	0.0529333
	1.0294	1.66591	1.05197	1.43384	0.840142	0.54033	1.30356	0.0549245
	0.927518	1.05126	0.681134	1.07081	0.999235	0.513155	1.41071	0.0365702
	0.981031	1.48423	1.14809	1.00251	1.61299	0.44586	1.10435	0.0843834
	1.03373	1.37152	0.986628	1.15489	0.979228	0.751358	1.00873	0.105826
	1.25495	1.36546	1.69092	0.97272	1.4705	0.558155	1.31527	0.139735
	0.582859	1.36354	0.650859	1.60158	1.23792	0.458763	1.04906	0.069838
	1.4861	1.79169	0.982381	1.49243	1.60589	0.469728	1.26899	0.0387301
	0.989595	1.88606	0.928856	1.44135	1.3214	0.654881	1.31478	0.0540632
	1.16916	2.00686	1.24385	1.97271	1.23892	0.698438	1.13623	0.212117
	1.03568	1.65159	1.29929	1.09303	1.14921	0.716748	0.939275	0.0633783
	1.18951	1.08591	1.19279	0.699001	0.90177	0.842784	1.02833	0.0815415
	0.873865	2.17781	0.987633	1.90557	1.09912	0.365147	1.59474	0.0729979
	0.90633	1.33745	1.20111	1.26747	1.068	0.579623	1.00638	0.084798
	1.2327	1.33693	0.951624	1.05337	1.14383	0.569862	1.22885	0.0599093
	0.542545	2.2583	0.861101	1.1879	1.18015	0.266143	0.420279
	0.736694	0.980643	0.555558	0.832049	1.04182	1.13357	0.40237	0.158982
	1.05403	1.46804	1.05452	1.65514	1.0607	0.680582	1.34898	0.306049
	1.07008	1.57838	0.935211	1.23604	1.13579	0.456802	0.67939	0.130676
	1.19602	1.21552	1.0365	1.16392	0.952835	0.856001	1.31298	0.220946
	0.993162	1.3169	0.875385	1.23413	1.04981	0.404332	0.997051	0.0797723
	0.705116	0.79215	1.45738	1.11743	0.967324	0.689202	0.886768	0.380282
	1.27948	1.28191	0.779668	0.867499	1.26498	0.681842	1.03478	0.0669234
	1.22721	1.92247	1.54659	1.16076	1.50168	0.867225	0.818121	0.1733
	1.19751	1.29953	1.2647	1.25667	1.16115	0.629084	1.07639	0.0816589
	0.900854	1.58952	1.08273	1.23656	0.823027	0.68825	1.34181	0.231013
	1.30041	1.5795	1.05013	1.32172	1.31638	0.549512	1.16618	0.87219
	0.840962	1.42348	0.941243	1.12192	1.49229	0.710944	1.33128	0.0571617
	0.926605	1.29508	1.1072	1.12738	1.46485	0.924046	0.636856	0.0684852
	1.26513	1.46811	0.989785	1.21391	0.915727	0.707429	1.23327	0.16392
	1.18968	2.03893	1.20295	1.63707	1.26422	0.64968	1.01072	0.111196
	1.24289	1.55986	0.792907	1.66657	1.06049	0.42486	0.705937	0.0441081
	0.839624	1.18383	1.13861	1.20881	1.21021	0.763405	1.20723	0.159064
	1.33136	1.28506	0.953235	1.31109	1.07437	0.782922	0.915856	0.161292
	1.15449	1.24956	0.692179	1.09975	1.16387	0.690849	0.901677	0.356113
	1.51262	1.86757	0.788242	0.830841	0.686754	0.864042	1.08635
	1.58336	1.10693	1.33346	1.41564	1.63537	0.36447	1.71257	0.0340559
	0.915852	1.28972	0.86606	1.19391	0.990306	0.732895	0.879507	0.106924
	1.1474	1.78923	1.33095	1.31473	0.757733	0.708655	1.22329	0.208246
	0.905504	1.34284	0.949174	1.08667	0.889237	0.458361	0.777846	0.0483441
	1.66811	1.85669	1.37034	1.7059	1.12449	0.540034	1.36124	0.195712
	1.07724	1.88947	0.84967	1.37507	0.977918	0.920889	1.02269	0.0396657
	1.24419	1.74765	1.31206	1.35505	1.12093	0.596879	0.881374	0.0757716
	0.981021	1.66266	1.00287	1.16912	1.19594	0.522347	0.991379	0.0917697
	1.22657	1.25524	1.00655	1.22308	1.09518	0.645198	0.73511	0.0356719
	0.905248	1.95337	1.0475	1.67468	0.849071	0.812993	1.1378	0.0676603
	1.0367	1.32948	1.04864	1.08403	1.26155	0.492641	0.798572	0.0957408
	0.984609	1.27383	0.895418	1.24776	0.934158	0.780227	0.783533	0.0560931
	0.969403	1.5623	1.38221	1.16642	1.41601	0.609043	0.791848	0.062771
	1.66097	1.53964	0.849118	0.854606	0.938068	0.822563	1.19054	0.265369
	1.53057	2.00183	1.1783	1.25016	1.14025	0.953928	0.996645	0.139433
	0.693032	1.30296	0.982324	0.885805	1.41741	0.702782	0.986664	0.0433333
	0.842057	1.48532	0.977348	0.983079	1.0123	1.23395	0.797309	0.0589955
	1.18963	1.00844	1.29233	1.2197	1.18744	0.448826	1.02469	0.0891424
	1.15598	1.56012	1.10697	1.19438	1.1039	0.78406	0.90762	0.350114
	1.3019	1.4338	1.04824	1.05931	1.23028	0.58124	0.841798	0.0693277
	0.916328	1.06315	0.999308	1.14766	1.02616	0.695364	0.72787	0.05765
	1.09588	1.67473	1.3636	1.57023	1.07743	0.792239	1.33477	0.0914653
	0.755471	1.34441	0.906274	1.3313	1.00365	0.433358	0.917141	0.0830889
	0.883051	1.11583	1.27172	1.01897	0.827854	0.562691	0.758885	0.0471358
	1.29156	1.57335	0.928325	1.37773	1.17599	0.764735	1.02526	0.078074
	1.05675	1.57406	1.10712	1.12317	1.26534	0.886099	0.918417	0.0497021
	0.958234	1.15525	0.815069	1.40262	0.969989	0.431329	0.700904	0.0574988
	0.961204	1.80506	1.05021	1.48124	1.327	0.599559	0.755706	0.0545836
	1.10291	1.3253	0.666278	1.00935	0.893153	1.07465	0.995808	0.0260562
	1.31618	1.2696	0.927399	1.34602	1.34228	0.724594	0.957527	0.054921
	1.27491	1.4283	1.57926	1.82118	1.59694	0.925953	0.763746	0.0621581
	1.50613	1.70963	1.06664	1.30049	1.15899	0.747672	0.891233	0.04368
	1.09661	1.88953	1.05512	1.42579	1.28406	0.77373	0.801813	0.0975254
	1.04939	1.09522	0.649862	1.29072	1.15604	1.01994	0.899416	0.0273861
	1.65545	1.45725	1.36282	1.12278	1.20869	0.51265	1.1231	0.255014
	1.10419	1.20295	0.993414	1.36587	1.55815	1.10549	1.0668	0.175065
	1.1018	1.5206	0.834006	1.21486	0.986794	0.237922	0.981164	0.0726588
	1.00232	1.55656	1.11655	1.18976	1.10376	0.650659	1.06744	0.151008
	0.827769	1.482	0.953744	1.2611	1.12432	0.402231	0.903467	0.0355407
	1.32825	1.59239	1.13527	1.37229	1.22917	0.938837	1.09895	0.0796327
	0.939115	1.35691	1.05909	1.2786	1.05849	0.326563	0.943193	0.0305809
	0.944256	1.58648	0.79545	1.33022	0.932467	0.61353	0.932115	0.0596584
	0.810362	1.24404	0.999509	1.05222	1.02354	0.271762	0.735846	0.0555515
	0.990558	1.28829	0.79082	1.03896	0.857164	0.586547	0.887378	0.0491739
	0.91057	1.37081	1.10402	1.15407	1.18321	0.535049	0.927248	0.0606925
	1.19718	1.65241	0.676345	0.858765	1.09724	0.504716	0.873204	0.0514028
	1.17815	1.52198	1.125	1.27511	1.07866	0.853229	0.875944	0.12476
	1.10234	1.12936	1.0536	1.04578	0.937939	0.532972	0.951022	0.0757829
	1.22288	0.852875	1.01523	0.837751	1.90128	0.388837	1.3236	0.0493669
	1.17987	1.32883	0.911618	1.5973	1.02054	0.537392	1.19471	0.0371097
	1.07396	1.14343	1.21844	1.07069	1.18952	0.735129	1.06216	0.116114
	1.03905	1.74287	0.892816	1.42808	1.11089	0.794982	1.0947	0.103068
	0.840254	1.4852	1.09506	1.17288	1.2127	0.880227	0.883791	0.075309
	1.05536	1.86561	0.912095	1.46825	0.950562	0.961017	1.04571	0.203532
	1.2352	1.72871	1.27934	1.15649	1.37737	0.754824	1.33939	0.204207
	1.56315	1.88161	1.32222	1.3298	1.09191	0.784578	1.32626	0.0696989
	0.984019	1.32115	1.01498	1.10413	1.018	0.544037	0.920865	0.0464797
	0.850178	1.68127	0.764872	1.07919	1.05451	0.539933	0.916703	0.024736
	0.916096	1.39932	0.983639	1.17323	1.23644	0.993828	0.848647	0.0798097
	1.21262	1.24078	1.09666	1.2485	1.03202	0.322234	0.867469	0.028915
	1.19384	1.72357	1.04535	1.36041	0.943443	0.702455	1.21464	0.0755412
	0.845068	1.54097	0.760678	1.23235	1.25144	0.957662	0.96654	0.0494599
	1.13526	0.998162	1.1957	0.93224	1.26812	1.40667	0.828679	0.15037
	0.925765	1.30329	0.790516	1.14354	0.91075	0.594141	0.854147	0.057854
	1.51794	1.63582	0.97318	1.38307	1.26366	0.674596	0.962191	0.104591
	1.27586	1.54948	1.2677	1.69226	1.38768	0.652053	0.972455	0.0593031
	1.14892	1.67341	0.855101	1.42684	0.88151	0.491593	0.985667	0.125573
	1.12306	1.37985	0.901031	1.00132	1.11686	0.425805	0.794495	0.0610674
	0.989478	1.21825	1.04507	1.23917	0.962293	0.700715	0.931721	0.0857593
	1.28612	1.36226	0.995759	1.46129	1.06683	0.789398	1.0657	0.135094
	1.04838	1.45541	1.16103	1.27754	1.04592	0.450907	1.10377	0.0681816
	1.35031	1.89437	1.58347	1.42059	1.26125	0.74071	1.06651	0.051615
	1.03878	1.7479	1.18665	1.16784	1.06636	0.799786	1.01926	0.0958205
	1.04966	1.1453	0.902633	0.752596	1.39076	0.391843	0.720373	0.0102991
	0.889429	1.54812	0.928774	1.46071	1.04935	0.656542	1.11483	0.0722526
	0.797187	1.79181	1.10029	1.35088	1.50407	0.894936	1.24053	0.0782201
	0.822797	1.66023	1.06194	1.18431	0.999041	0.711056	1.07	0.0679214
	0.869036	1.40373	1.1168	1.65352	1.04014	0.732308	0.770906	0.0342985
	1.06643	1.61281	1.10051	1.09048	1.1334	0.537941	1.13038	0.0330453
	0.954814	1.77251	0.789405	1.36464	1.48104	0.600103	1.27263	0.0355601
	1.49047	1.60949	1.01761	1.31161	1.23827	0.820671	1.10765	0.0949638
	1.30919	1.66138	1.30879	1.21385	1.22303	0.612892	1.24855	0.093123
	0.865948	1.28273	1.24307	1.36915	1.08175	0.572976	0.97771	0.0425295
	0.687524	2.57243	1.67154	1.64729	1.12969	2.06482	1.94945	0.0364123
	1.12931	1.0092	0.937051	1.11253	0.986928	0.661654	0.910154	0.0375689
	1.34598	2.00469	0.94404	1.14661	1.34959	0.814346	0.877381	0.0769462
	1.18529	1.60581	1.14014	1.08576	1.23095	0.779148	1.03081	0.0461518
	1.44911	1.48907	0.997561	1.24958	1.32016	0.619878	0.922266	0.0407302
	0.90849	2.08222	1.75801	1.43879	0.990788	1.39805	1.39849	0.0285024
	0.983704	1.04738	0.84875	1.3918	1.2011	0.928126	1.03453	0.0373233
	1.68758	1.90101	1.59521	1.40555	0.994432	1.11194	0.771351	0.401768
	1.03295	1.54544	1.08035	1.15996	1.11877	0.586348	1.0152	0.0387802
	1.0782	1.58204	0.766018	1.17284	1.07714	0.673717	1.15007	0.062286
	0.831978	1.19349	0.614573	0.987732	1.16114	0.873048	0.946844	0.0782863
	1.27772	2.15902	1.01907	1.43707	0.945487	1.02003	0.803416	0.269972
	1.03373	1.46404	0.788797	1.27001	1.24776	0.437451	1.13968	0.120846
	1.18721	1.46388	1.02468	1.19017	1.03136	0.61661	0.972958	0.0936527
	0.87067	1.36872	0.650411	1.1309	1.16815	1.084	1.02508	0.244239
	1.13336	1.86672	1.15314	1.52352	1.13397	0.830021	1.08052	0.0525473
	1.23248	1.67568	0.915524	1.74385	1.10759	1.08884	1.01801	0.144408
	1.14725	1.16397	1.13722	1.38828	0.58993	0.789145	1.22355	0.0346408
	1.17922	0.919421	0.941498	1.35416	1.21253	0.924266	1.07141	0.0828921
	1.0891	1.13306	0.918704	1.02244	0.93313	0.673267	1.04407	0.0859165
	1.07548	1.53851	1.32687	1.08584	1.59191	0.8026	1.02992	0.101428
	1.10033	1.84635	1.15913	1.05734	0.94228	0.523241	0.787818	0.101174
	1.25249	1.26746	1.07889	1.39745	1.18506	0.893258	1.2151	0.0770803
	1.24234	1.27142	1.12063	1.37256	1.21113	0.613654	1.06339	0.062811
	0.971367	1.60458	1.1106	1.13558	1.52394	0.594789	1.29779	0.120691
	1.50416	1.7897	1.19571	1.43041	1.32557	0.802435	1.24173	0.27659
	1.12169	1.58072	1.18149	1.14591	1.29922	0.875904	1.03208	0.153304
	0.864533	1.68058	1.35507	1.38421	1.49371	0.765527	1.18114	0.183306
	1.1916	1.58416	1.44696	0.989004	1.22892	1.1336	1.47613	0.153483
	0.874168	1.54848	1.07143	0.863656	1.33237	0.669809	1.05757	0.0774769
	1.30571	1.42752	1.16277	1.54697	1.25534	0.593258	0.970393	0.077494
	1.23887	1.15075	1.06796	1.12175	1.38034	0.663403	1.4202	0.0907589
	1.48017	1.49498	0.90638	2.29963	1.36975	0.987211	1.24825	0.127976
	1.14734	1.61569	1.02558	1.44776	1.18274	0.633442	0.856262	0.0546987
	1.61476	1.3746	1.36581	1.81792	0.776599	1.31536	1.65396	0.0545883
	1.03386	0.959779	1.01259	1.4205	1.26726	0.632056	0.909436	0.0963209
	1.33735	1.67993	1.26154	1.54678	0.884852	0.643178	1.35929	0.107632
	1.14055	1.94621	1.3866	1.38432	1.23247	0.762791	1.19926	0.0548822
	1.28675	2.08584	1.22798	1.85458	1.46145	1.16841	1.18853	0.121857
	0.837743	1.60678	1.37509	1.49813	1.00289	0.736694	1.25283	0.0676442
	1.23212	1.44805	1.10143	1.48793	0.797938	0.631571	0.9464	0.0467718
	1.75559	1.39372	1.08718	1.8781	1.41321	1.06229	1.05057	0.119396
	0.936363	1.47637	0.825429	1.15776	1.01691	0.421036	1.19843	0.0755175
	1.12673	1.10177	0.93699	1.17978	0.832999	0.942822	0.991049	0.0792625
	1.05181	1.20592	0.979506	1.2481	1.69484	0.700854	0.975622	0.116834
	0.920247	1.48208	1.0225	0.82508	0.983251	0.540208	1.10372	0.0753446
	1.36187	2.0369	1.45103	1.66963	1.49729	0.550687	1.64433	0.0998545
	0.859802	1.27965	1.22798	1.3371	0.812756	0.554564	1.11073	0.0376173
	1.39226	1.30607	1.46906	1.46899	1.89007	0.839217	1.30793	0.115193
	1.05339	1.57608	1.10113	1.67205	1.40501	1.24088	1.63754	0.0693631
	1.31961	1.73199	1.25689	1.37472	1.41164	0.895489	1.27658	0.154211
	1.09181	1.65863	0.915526	1.38182	0.994858	0.566971	1.08924	0.0672556
	1.25535	1.64103	1.09338	1.49208	1.37687	0.838116	1.27067	0.163922
	1.10376	1.78009	1.32189	1.59483	1.34057	1.06739	1.45483	0.128418
	1.3394	1.41306	1.39183	1.23697	1.39756	0.719825	1.27569	0.222915
	1.06518	1.8128	1.02664	1.0846	0.843455	1.20699	1.0299	0.0936832
	1.3077	1.15678	0.796204	1.37531	1.10025	0.784667	1.03925	0.105633
	1.21844	1.48263	1.05423	1.37325	1.21901	0.534711	0.961948	0.0346987
	1.31861	1.20236	0.997673	1.1417	1.18861	1.32415	1.41732	0.187855
	1.05519	1.45619	1.09145	1.07378	1.39993	1.04056	1.01333	0.0433737
	0.74859	1.32799	0.772058	1.21774	1.23299	0.446734	1.11357	0.109599
	0.781946	0.884753	0.641429	1.26815	1.57803	0.343568	1.69
	1.47984	1.86643	0.786373	1.51835	1.33317	1.15831	1.56596	0.0931871
	1.12137	1.15358	1.16711	1.11179	0.97399	0.474364	1.0806	0.0486405
	1.21391	1.75376	1.19334	1.24716	1.17721	0.703573	1.33118	0.105848
	1.08098	1.01429	1.24853	1.51785	1.2599	1.0814	1.18391	0.105897
	0.865529	1.17954	1.0861	0.996015	1.21106	0.7145	0.939423	0.133323
	0.96975	1.22667	1.07153	1.26685	1.15974	0.701068	1.35566	0.151381
	1.51601	1.41006	1.19022	1.25072	1.18875	0.715808	1.1363	0.16014
	1.18617	1.35452	0.96182	1.13907	1.04585	0.71108	0.973974	0.0487796
	1.43822	1.71132	1.49865	1.57621	1.29674	0.981034	1.08136	0.116277
	1.17174	1.56565	1.03449	1.81727	1.35195	1.62457	1.47989	0.148977
	1.39006	1.32436	1.22976	1.03107	1.35548	0.995082	1.24818	0.0996833
	0.862972	0.885456	0.669135	1.07842	1.48075	1.1113	1.07242	0.315892
	0.879362	1.48599	0.916101	1.04012	1.02067	0.81839	1.13819	0.203341
	1.17554	1.08224	0.819091	1.1657	1.20986	0.565756	1.13458	0.0257231
	1.39835	1.78288	1.56027	1.21825	1.30903	0.88102	1.44014	0.163269
	1.22357	1.47021	0.936085	1.32413	1.39425	0.678446	1.28493	0.0814471
	1.37844	1.97484	1.11762	1.74463	1.73955	0.585022	1.57041	0.0742772
	1.37076	1.89068	0.961058	0.96831	0.947149	1.25154	1.51016	0.147162
	1.30384	1.18134	0.712784	1.27444	1.37544	0.381921	1.43705	0.0496462
	1.13186	1.36367	0.913575	1.01744	0.860658	0.982669	1.13418	0.216173
	1.2725	1.42994	1.18577	1.1954	1.07741	0.727721	1.14924	0.0674071
	0.808308	1.53661	0.705197	1.46447	0.987942	0.754672	1.37685	0.146396
	0.93215	1.16272	0.987055	1.43183	1.31772	0.861603	1.13686	0.15108
	0.951013	1.22878	0.922962	1.19221	1.24172	0.829327	1.10273	0.0846423
	1.02278	1.0213	1.13989	0.904162	1.28875	0.567162	1.1581	0.104657
	1.5319	1.98923	1.05327	1.44552	1.20479	1.01726	1.09492	0.0954898
	0.819136	1.17467	0.961147	1.18678	1.0291	0.400725	1.14087	0.0922501
	1.03584	1.30144	0.993917	1.26185	1.18575	0.651989	1.12247	0.0503548
	1.03582	0.964757	0.896795	1.20203	1.0076	0.593923	1.42244	0.0892168
	1.10259	1.78289	1.37364	1.54407	1.51538	1.16683	1.48226	0.147739
	0.993924	1.43228	0.99101	1.45898	1.20983	0.950951	1.14703	0.0826391
	1.04717	1.61841	1.30439	1.21353	1.61633	0.845635	1.48881	0.179817
	1.10067	1.50118	0.842729	1.52117	1.13984	0.733575	1.16908	0.0864353
	1.02948	1.48899	1.16676	1.12843	1.08155	0.610455	0.921728	0.0798795
	1.14689	1.49645	1.20223	1.27883	0.949714	0.528057	1.30695	0.0771287
	0.984676	1.10896	1.14423	1.01187	1.18072	0.482548	0.984522	0.117519
	0.991865	1.03455	0.865271	1.2883	1.06093	0.510479	0.91234	0.100045
	1.45614	1.42595	0.847061	1.46464	2.0144	1.45555	1.88909	0.207484
	1.09857	1.53098	0.919227	1.3839	1.10779	0.720768	0.955095	0.055836
	1.12747	1.62819	1.21297	1.25071	1.16347	0.649665	1.2347	0.0386293
	1.28089	1.63198	1.07739	1.59275	0.942013	1.16982	1.19146	0.177069
	1.44828	1.03336	0.979377	1.65989	1.04097	1.11531	1.25357	0.177507
	0.97783	1.23364	0.990644	0.935528	1.08513	0.518797	0.987401	0.236975
	1.2339	0.93868	0.936742	1.73593	1.15936	0.787567	1.31395	0.0923463
	1.31174	1.74224	1.68355	1.28209	0.924172	0.548007	0.981853	0.224065
	1.17476	1.97997	0.948026	0.918581	1.9151	1.13176	1.42047	0.416363
	1.89691	2.88211	1.41855	1.41637	1.68409	0.671032	1.49263	0.306582
	1.23437	2.19061	1.04531	1.85419	1.49057	0.947513	1.10362	0.174268
	1.20957	1.62578	0.997118	1.42761	0.742677	0.948499	0.883382	0.0862807
	1.20861	1.81882	1.13414	1.4737	1.013	0.755861	1.74769	0.238903
	1.01365	1.37542	1.04274	1.16417	0.645607	0.673802	1.44455	0.1468
	1.21382	1.40937	1.37278	0.913987	1.67306	1.03459	1.369	0.164071
	1.291	1.87614	1.71233	1.53108	0.917483	1.72915	1.04288	0.661362
	1.12072	1.5664	1.28911	1.35854	0.728566	0.615161	1.2038	0.284194
	1.05382	1.52443	0.994284	1.2336	0.932551	0.889357	0.84431	0.144891
	1.1196	1.69516	1.16561	1.57598	1.19191	0.61009	1.89588	0.283953
	1.22698	1.63039	1.11026	1.40052	1.10801	0.62922	1.08014
	1.17824	1.8897	1.14293	1.59772	0.821721	1.57755	1.32516	0.297148
	1.38822	1.71125	1.49916	1.55346	1.51807	1.28406	1.04364	0.144896
	0.820511	1.40967	1.05116	1.81382	1.27476	0.690537	1.18961	0.0878702
	1.58838	1.75648	0.880184	1.35222	1.4605	0.657199	1.06924	0.0589017
	1.69422	2.64985	1.25851	1.56896	1.37438	0.787341	1.67774	0.154243
	1.09637	1.56055	0.942415	1.79704	1.27457	1.8121	1.54699	0.158937
	1.08517	1.80124	1.37158	1.40176	1.63179	1.09505	1.36363	0.431415
	2.09686	2.61181	0.596182	1.98794	0.964356	1.4564	1.22424	0.36526
	1.46549	1.52864	1.51692	1.71693	1.81782	0.722892	1.26032	0.0986121
	0.554606	1.85149	0.784818	1.36687	0.904343	0.591083	0.799738
	1.95105	2.13302	1.30767	1.69574	1.37808	1.08478	1.19304	0.271633
	1.47433	1.84132	1.04509	1.32047	1.65424	2.26613	2.02174	0.136697
	0.740849	2.33076	1.29292	1.02402	1.31453	0.594594	1.11807	0.160882
	1.19335	1.89347	1.0394	1.23114	1.25715	0.583146	0.877508	0.0851933
	1.46121	1.74501	1.25224	1.15804	1.37827	2.02323	1.31887	0.117898
	1.01071	1.56129	0.988697	1.05055	1.24472	0.783552	1.38724	0.254016
	1.27463	1.15391	1.38264	1.29362	1.32695	0.664101	1.35577	0.98165
	1.17112	1.66621	1.46762	1.54909	1.0578	0.691124	1.17517	0.319057
	0.865148	1.2269	0.606009	0.903642	1.15286	0.902532	0.87484	0.160597
	0.970011	1.70325	1.06697	0.939515	1.0814	0.584686	1.04668	0.329378
	0.877763	1.38298	0.99502	1.75274	0.995021	0.519202	1.75448	0.157121
	1.01352	1.1958	1.67332	0.927039	1.09469	0.780964	1.67066	0.386624
	1.07561	2.22052	0.904953	1.24314	1.37369	0.373705	1.41573	0.0652953
	0.901697	1.4253	1.36802	1.91325	1.00411	1.28401	0.923042	0.986991
	1.29587	2.28765	0.990262	1.27398	0.971449	0.564364	1.30555	0.0589218
	1.5146	1.89426	1.47676	1.84748	1.16102	0.835101	1.24925	0.0713086
	1.09093	1.55966	1.24606	1.30854	1.52963	0.788685	0.854242	0.482995
	1.0965	2.21476	0.940771	0.987997	1.00807	0.600735	1.1661	0.194604

## Sheet: Fig 2D
	Figure 2D
	LC50 and GI50 values for ivermectin from NCI60 assay
		NCI60 tumor profiling data was accessed from the public domain (https://dtp.cancer.gov)
		n.b., data are not sorted according to cell line
	ivermectin, 1
	LC50	GI50
	-4	-5.398
	-4.742	-5.662
	-4.223	-5.412
	-4.054	-5.322
	-4.071	-5.531
	-4	-5.237
	-4.403	-5.383
	-4.382	-5.594
	-5.087	-5.718
	-4.402	-5.427
	-4.517	-5.57
	-4.488	-5.656
	-4.58	-5.639
	-4.366	-5.562
	-4.422	-5.502
	-4.183	-5.41
	-4.743	-5.691
	-4.597	-5.574
	-5.272	-5.826
	-4.465	-5.664
	-4.51	-5.723
	-4.272	-5.53
	-4.517	-5.507
	-4.399	-5.484
	-4.539	-5.689
	-4.356	-5.514
	-4.4	-5.465
	-4.795	-5.698
	-4.409	-5.437
	-4.549	-5.747
	-5.155	-5.763
	-4.455	-5.585
	-5.238	-5.865
	-4.471	-5.511
	-4.364	-5.512
	-4.481	-5.732
	-4.196	-5.578
	-4.371	-5.253
	-4.476	-5.52
	-4.465	-5.637
	-4.067	-5.425
	-4.454	-5.564
	-5.145	-5.804
	-5.139	-5.797
	-5.229	-5.788
	-4.486	-5.566
	-4.243	-5.562
	-4.539	-5.62
	-4.428	-5.424
	-4.43	-5.464
	-4.465	-5.684
	-4.253	-5.53
	-4.787	-5.745
	-4.452	-5.704
	-5.04	-5.801
	-4.333	-5.494
	-4.389	-5.474
	-4.487	-5.537

[truncated: 35 more sheets: Fig 3B, Fig 3C, Fig 3D, Fig 4B, Fig 4C, Fig 4D, Fig 4D_Eurofins primary data, Fig 4D_Eurofins graphs, Fig 4D_Eurofins summary, Fig 4E, Fig 5A, Fig 5B, Fig 5C, Fig 5D, Fig 5E, Table 1, Table 2, Supp Fig 1A, Supp Fig 1B, Supp Fig 1C …]
