# Supplementary material for: Nonspecific membrane bilayer perturbations by ivermectin underlie SARS-CoV-2 in vitro activity
Source: bioRxiv. 2023 Oct 24:2023.10.23.563088. Preprint. [Version 1] doi: 10.1101/2023.10.23.563088 (PMC10634736; doi:10.1101/2023.10.23.563088)
Supplement: Supplement 3 [file media-3.zip]

Archive with 94 entries (89 files):
- Ivermectin-V10-SourceData2/
- __MACOSX/._Ivermectin-V10-SourceData2
- Ivermectin-V10-SourceData2/.DS_Store
- __MACOSX/Ivermectin-V10-SourceData2/._.DS_Store
- Ivermectin-V10-SourceData2/Ivermectin-1a-13CNMR.fid/
- __MACOSX/Ivermectin-V10-SourceData2/._Ivermectin-1a-13CNMR.fid
- Ivermectin-V10-SourceData2/Ivermectin-1a-1HNMR.fid/
- __MACOSX/Ivermectin-V10-SourceData2/._Ivermectin-1a-1HNMR.fid
- Ivermectin-V10-SourceData2/Ivermectin-1a-UPLC-MS.D/
- __MACOSX/Ivermectin-V10-SourceData2/._Ivermectin-1a-UPLC-MS.D
- Ivermectin-V10-SourceData2/Ivermectin-1a-13CNMR.fid/fid
- __MACOSX/Ivermectin-V10-SourceData2/Ivermectin-1a-13CNMR.fid/._fid
- Ivermectin-V10-SourceData2/Ivermectin-1a-13CNMR.fid/procpar
- __MACOSX/Ivermectin-V10-SourceData2/Ivermectin-1a-13CNMR.fid/._procpar
- Ivermectin-V10-SourceData2/Ivermectin-1a-13CNMR.fid/log
- __MACOSX/Ivermectin-V10-SourceData2/Ivermectin-1a-13CNMR.fid/._log
- Ivermectin-V10-SourceData2/Ivermectin-1a-13CNMR.fid/text
- __MACOSX/Ivermectin-V10-SourceData2/Ivermectin-1a-13CNMR.fid/._text
- Ivermectin-V10-SourceData2/Ivermectin-1a-1HNMR.fid/.DS_Store
- __MACOSX/Ivermectin-V10-SourceData2/Ivermectin-1a-1HNMR.fid/._.DS_Store
- Ivermectin-V10-SourceData2/Ivermectin-1a-1HNMR.fid/fid
- __MACOSX/Ivermectin-V10-SourceData2/Ivermectin-1a-1HNMR.fid/._fid
- Ivermectin-V10-SourceData2/Ivermectin-1a-1HNMR.fid/procpar
- __MACOSX/Ivermectin-V10-SourceData2/Ivermectin-1a-1HNMR.fid/._procpar
- Ivermectin-V10-SourceData2/Ivermectin-1a-1HNMR.fid/log
- __MACOSX/Ivermectin-V10-SourceData2/Ivermectin-1a-1HNMR.fid/._log
- Ivermectin-V10-SourceData2/Ivermectin-1a-1HNMR.fid/text
- __MACOSX/Ivermectin-V10-SourceData2/Ivermectin-1a-1HNMR.fid/._text
- Ivermectin-V10-SourceData2/Ivermectin-1a-UPLC-MS.D/sample.acaml
- __MACOSX/Ivermectin-V10-SourceData2/Ivermectin-1a-UPLC-MS.D/._sample.acaml
- Ivermectin-V10-SourceData2/Ivermectin-1a-UPLC-MS.D/MSACQINF.REG
- __MACOSX/Ivermectin-V10-SourceData2/Ivermectin-1a-UPLC-MS.D/._MSACQINF.REG
- Ivermectin-V10-SourceData2/Ivermectin-1a-UPLC-MS.D/EZX_smpl.INI
- __MACOSX/Ivermectin-V10-SourceData2/Ivermectin-1a-UPLC-MS.D/._EZX_smpl.INI
- Ivermectin-V10-SourceData2/Ivermectin-1a-UPLC-MS.D/WLS1.Sampler.scml
- __MACOSX/Ivermectin-V10-SourceData2/Ivermectin-1a-UPLC-MS.D/._WLS1.Sampler.scml
- Ivermectin-V10-SourceData2/Ivermectin-1a-UPLC-MS.D/tgtmass.ini
- __MACOSX/Ivermectin-V10-SourceData2/Ivermectin-1a-UPLC-MS.D/._tgtmass.ini
- Ivermectin-V10-SourceData2/Ivermectin-1a-UPLC-MS.D/ACQRES.REG
- __MACOSX/Ivermectin-V10-SourceData2/Ivermectin-1a-UPLC-MS.D/._ACQRES.REG
- Ivermectin-V10-SourceData2/Ivermectin-1a-UPLC-MS.D/acq.txt
- __MACOSX/Ivermectin-V10-SourceData2/Ivermectin-1a-UPLC-MS.D/._acq.txt
- Ivermectin-V10-SourceData2/Ivermectin-1a-UPLC-MS.D/lcdiag.reg
- __MACOSX/Ivermectin-V10-SourceData2/Ivermectin-1a-UPLC-MS.D/._lcdiag.reg
- Ivermectin-V10-SourceData2/Ivermectin-1a-UPLC-MS.D/RUN.LOG
- __MACOSX/Ivermectin-V10-SourceData2/Ivermectin-1a-UPLC-MS.D/._RUN.LOG
- Ivermectin-V10-SourceData2/Ivermectin-1a-UPLC-MS.D/acq_damethod.reg
- __MACOSX/Ivermectin-V10-SourceData2/Ivermectin-1a-UPLC-MS.D/._acq_damethod.reg
- Ivermectin-V10-SourceData2/Ivermectin-1a-UPLC-MS.D/single.B
- __MACOSX/Ivermectin-V10-SourceData2/Ivermectin-1a-UPLC-MS.D/._single.B
- Ivermectin-V10-SourceData2/Ivermectin-1a-UPLC-MS.D/DiagResults.REG
- __MACOSX/Ivermectin-V10-SourceData2/Ivermectin-1a-UPLC-MS.D/._DiagResults.REG
- Ivermectin-V10-SourceData2/Ivermectin-1a-UPLC-MS.D/acq_MethHist.txt
- __MACOSX/Ivermectin-V10-SourceData2/Ivermectin-1a-UPLC-MS.D/._acq_MethHist.txt
- Ivermectin-V10-SourceData2/Ivermectin-1a-UPLC-MS.D/DAD1A.ch
- __MACOSX/Ivermectin-V10-SourceData2/Ivermectin-1a-UPLC-MS.D/._DAD1A.ch
- Ivermectin-V10-SourceData2/Ivermectin-1a-UPLC-MS.D/ELS1A.ch
- __MACOSX/Ivermectin-V10-SourceData2/Ivermectin-1a-UPLC-MS.D/._ELS1A.ch
- Ivermectin-V10-SourceData2/Ivermectin-1a-UPLC-MS.D/DA.M/
- __MACOSX/Ivermectin-V10-SourceData2/Ivermectin-1a-UPLC-MS.D/._DA.M
- Ivermectin-V10-SourceData2/Ivermectin-1a-UPLC-MS.D/acq.macaml
- __MACOSX/Ivermectin-V10-SourceData2/Ivermectin-1a-UPLC-MS.D/._acq.macaml
- Ivermectin-V10-SourceData2/Ivermectin-1a-UPLC-MS.D/DAD1B.ch
- __MACOSX/Ivermectin-V10-SourceData2/Ivermectin-1a-UPLC-MS.D/._DAD1B.ch
- Ivermectin-V10-SourceData2/Ivermectin-1a-UPLC-MS.D/DAD1.UV
- __MACOSX/Ivermectin-V10-SourceData2/Ivermectin-1a-UPLC-MS.D/._DAD1.UV
- Ivermectin-V10-SourceData2/Ivermectin-1a-UPLC-MS.D/MSPARMS.txt
- __MACOSX/Ivermectin-V10-SourceData2/Ivermectin-1a-UPLC-MS.D/._MSPARMS.txt
- Ivermectin-V10-SourceData2/Ivermectin-1a-UPLC-MS.D/SAMPLE.XML
- __MACOSX/Ivermectin-V10-SourceData2/Ivermectin-1a-UPLC-MS.D/._SAMPLE.XML
- Ivermectin-V10-SourceData2/Ivermectin-1a-UPLC-MS.D/MSDIAG.REG
- __MACOSX/Ivermectin-V10-SourceData2/Ivermectin-1a-UPLC-MS.D/._MSDIAG.REG
- Ivermectin-V10-SourceData2/Ivermectin-1a-UPLC-MS.D/a2pinfo.ini
- __MACOSX/Ivermectin-V10-SourceData2/Ivermectin-1a-UPLC-MS.D/._a2pinfo.ini
- Ivermectin-V10-SourceData2/Ivermectin-1a-UPLC-MS.D/da.macaml
- __MACOSX/Ivermectin-V10-SourceData2/Ivermectin-1a-UPLC-MS.D/._da.macaml
- Ivermectin-V10-SourceData2/Ivermectin-1a-UPLC-MS.D/CSlbk.ini
- __MACOSX/Ivermectin-V10-SourceData2/Ivermectin-1a-UPLC-MS.D/._CSlbk.ini
- Ivermectin-V10-SourceData2/Ivermectin-1a-UPLC-MS.D/MSD1.MS
- __MACOSX/Ivermectin-V10-SourceData2/Ivermectin-1a-UPLC-MS.D/._MSD1.MS
- Ivermectin-V10-SourceData2/Ivermectin-1a-UPLC-MS.D/Report.PDF
- __MACOSX/Ivermectin-V10-SourceData2/Ivermectin-1a-UPLC-MS.D/._Report.PDF
- Ivermectin-V10-SourceData2/Ivermectin-1a-UPLC-MS.D/sample.txt
- __MACOSX/Ivermectin-V10-SourceData2/Ivermectin-1a-UPLC-MS.D/._sample.txt
- Ivermectin-V10-SourceData2/Ivermectin-1a-UPLC-MS.D/SAMPLE.XML.bak
- __MACOSX/Ivermectin-V10-SourceData2/Ivermectin-1a-UPLC-MS.D/._SAMPLE.XML.bak
- Ivermectin-V10-SourceData2/Ivermectin-1a-UPLC-MS.D/DA.M/INFO.MTH
- __MACOSX/Ivermectin-V10-SourceData2/Ivermectin-1a-UPLC-MS.D/DA.M/._INFO.MTH
- Ivermectin-V10-SourceData2/Ivermectin-1a-UPLC-MS.D/DA.M/RECALIB.MTH
- __MACOSX/Ivermectin-V10-SourceData2/Ivermectin-1a-UPLC-MS.D/DA.M/._RECALIB.MTH
- Ivermectin-V10-SourceData2/Ivermectin-1a-UPLC-MS.D/DA.M/rpthead.txt
- __MACOSX/Ivermectin-V10-SourceData2/Ivermectin-1a-UPLC-MS.D/DA.M/._rpthead.txt
- Ivermectin-V10-SourceData2/Ivermectin-1a-UPLC-MS.D/DA.M/DAMETHOD.REG
- __MACOSX/Ivermectin-V10-SourceData2/Ivermectin-1a-UPLC-MS.D/DA.M/._DAMETHOD.REG
