# Supplementary material for: Nonspecific membrane bilayer perturbations by ivermectin underlie SARS-CoV-2 in vitro activity
Source: bioRxiv. 2023 Oct 24:2023.10.23.563088. Preprint. [Version 1] doi: 10.1101/2023.10.23.563088 (PMC10634736; doi:10.1101/2023.10.23.563088)
Supplement: Supplement 3 [file media-3.zip › Ivermectin-V10-SourceData2/Ivermectin-1a-1HNMR.fid/log]

Thu Oct  7 10:36:39 2021: Experiment started
Thu Oct  7 10:38:44 2021: BS 1 completed
Thu Oct  7 10:40:38 2021: BS 2 completed
Thu Oct  7 10:42:31 2021: BS 3 completed
Thu Oct  7 10:44:25 2021: BS 4 completed
Thu Oct  7 10:46:19 2021: BS 5 completed
Thu Oct  7 10:48:13 2021: BS 6 completed
Thu Oct  7 10:50:07 2021: BS 7 completed
Thu Oct  7 10:52:00 2021: BS 8 completed
Thu Oct  7 10:53:54 2021: BS 9 completed
Thu Oct  7 10:55:48 2021: BS 10 completed
Thu Oct  7 10:57:42 2021: BS 11 completed
Thu Oct  7 10:59:35 2021: BS 12 completed
Thu Oct  7 11:01:29 2021: BS 13 completed
Thu Oct  7 11:03:23 2021: BS 14 completed
Thu Oct  7 11:05:17 2021: BS 15 completed
Thu Oct  7 11:07:11 2021: BS 16 completed
Thu Oct  7 11:09:04 2021: BS 17 completed
Thu Oct  7 11:10:58 2021: BS 18 completed
Thu Oct  7 11:12:52 2021: BS 19 completed
Thu Oct  7 11:14:46 2021: BS 20 completed
Thu Oct  7 11:16:40 2021: BS 21 completed
Thu Oct  7 11:18:34 2021: BS 22 completed
Thu Oct  7 11:20:37 2021: BS 23 completed
Thu Oct  7 11:22:23 2021: BS 24 completed
Thu Oct  7 11:24:15 2021: BS 25 completed
Thu Oct  7 11:26:09 2021: BS 26 completed
Thu Oct  7 11:28:02 2021: BS 27 completed
Thu Oct  7 11:29:56 2021: BS 28 completed
Thu Oct  7 11:31:50 2021: BS 29 completed
Thu Oct  7 11:33:44 2021: BS 30 completed
Thu Oct  7 11:35:37 2021: BS 31 completed
Thu Oct  7 11:37:31 2021: Acquisition complete
