# Supplementary material for: Nonspecific membrane bilayer perturbations by ivermectin underlie SARS-CoV-2 in vitro activity
Source: bioRxiv. 2023 Oct 24:2023.10.23.563088. Preprint. [Version 1] doi: 10.1101/2023.10.23.563088 (PMC10634736; doi:10.1101/2023.10.23.563088)
Supplement: Supplement 3 [file media-3.zip › Ivermectin-V10-SourceData2/Ivermectin-1a-UPLC-MS.D/EZX_smpl.INI]

[HEADER]
SUMFILE=
JOBID=11-29-21 14-42-32.272
NAME=NCGC00094047-26
INFO=0380650810
LOGINDATE=11/29/21 14:42:33
TRAYTYPE=Multisampler Tray
PLATETYPE=*54VialPlate*
SUBMISSIONUNIT=2mL vials
POSITION=D1F-A4
SAMPLES=4
USER=ZII
GROUP=WalkUp Chemist
[MS_VB_VARS]
TARGET_1=874.51
MOLFORM_1=
CUSTOM_1=FINAL GRD BUT NO PRINT
CUSTOM_2=0380650810
CUSTOM_3=FINAL_GRD_NO PRINT
CUSTOM_1_DISPNAME=WalkUp Method Description
CUSTOM_2_DISPNAME=WalkUp Sample Description
CUSTOM_3_DISPNAME=WalkUp Method
[ASR]
EZX_NoUserSetUVWavelength=1
EZX_UserUVWavelength=
