# Supplementary material for: Nonspecific membrane bilayer perturbations by ivermectin underlie SARS-CoV-2 in vitro activity
Source: bioRxiv. 2023 Oct 24:2023.10.23.563088. Preprint. [Version 1] doi: 10.1101/2023.10.23.563088 (PMC10634736; doi:10.1101/2023.10.23.563088)
Supplement: Supplement 3 [file media-3.zip › Ivermectin-V10-SourceData2/Ivermectin-1a-UPLC-MS.D/CSlbk.ini]

[RUN.LOG]
MDT=320039002F00310031002F0032003000320031002000310035003A00320033003A00320036000000B7
CS=247298807
[CSlbk.ini]
CS=455023
